# Supplementary material for: Tetra­pyridine­bis(trichloro­acetato)nickel(II)
Source: Acta Crystallogr Sect E Struct Rep Online. 2009 Aug 8;65(Pt 9):m1041. doi: 10.1107/S1600536809030025 (PMC2970073; doi:10.1107/S1600536809030025)
Supplement: Supplementary file 1 [file e-65-m1041-sup1.cif]

##############################################################################
###                                                                        ###
###        Electronic paper (Acta Crystallographica Section E)             ###
###                                                                        ###
##############################################################################
#                                                                            #
# This CIF contains the data in a paper accepted for publication in Acta     #
# Crystallographica Section E. It conforms to the requirements of Notes      #
# for Authors for Section E, and has been peer reviewed under the auspices   #
# of the IUCr Commission on Journals.                                        #
#                                                                            #
# Full details of the Crystallographic Information File format               #
# are given in the paper "The Crystallographic Information File (CIF):       #
# a New Standard Archive File for Crystallography" by S. R. Hall, F. H.      #
# Allen and I. D. Brown [Acta Cryst. (1991), A47, 655-685].                  #
#                                                                            #
# The current version of the core CIF dictionary is obtainable from          #
# ftp://ftp.iucr.org/pub/cif_core.dic. The current version number is 2.4.    #
#                                                                            #
# Software is freely available for graphical display of the structure(s) in  #
# this CIF.  For information consult the CIF home page http://www.iucr.org/  #
# cif/home.html                                                              #
#                                                                            #
# This file may be used for bona fide research purposes within the           #
# scientific community so long as proper attribution is given to the journal # 
# article from which it was obtained.                                        #
#                                                                            #
##############################################################################
                                             
data_global
_audit_creation_method     SHELXL-97
_journal_date_recd_electronic     2009-07-27
_journal_date_accepted     2009-07-29
_journal_name_full     'Acta Crystallographica, Section E'
_journal_year     2009
_journal_volume     65
_journal_issue      9
_journal_page_first     m1041
_journal_page_last     m1041
_journal_paper_category     QM
_journal_coeditor_code     AT2853
_publ_contact_author_name     'Fang-Fang Jian'
_publ_contact_author_address
;
Microscale Science Institute
Weifang University
Weifang 261061
People's Republic of China
;
_publ_contact_author_email     ffjian2008@163.com
_publ_contact_author_fax     '86-0536-8785802'
_publ_contact_author_phone     '86-0536-8785802'
_publ_section_title
;
Tetrapyridinebis(trichloroacetato)nickel(II)
;
loop_
    _publ_author_name
    _publ_author_footnote
    _publ_author_address
    'Li-Min Li' ?
;
Microscale Science Institute
Department of Chemistry and Chemical Engineering
Weifang University
Weifang 261061
People's Republic of China
;
    'Fang-Fang Jian' ?
;
Microscale Science Institute
Weifang University
Weifang 261061
People's Republic of China
;
    'Xiao-Yan Ren' ?
;
Microscale Science Institute
Weifang University
Weifang 261061
People's Republic of China
;
data_I
_audit_creation_method     SHELXL-97
_chemical_name_systematic
;
Tetrapyridinebis(trichloroacetato)nickel(II)
;
_chemical_name_common     ?
_chemical_formula_moiety     'C24 H20 Cl6 N4 Ni O4'
_chemical_formula_sum     'C24 H20 Cl6 N4 Ni O4'
_chemical_formula_iupac     '[Ni (C2 Cl3 O2)2 (C5 H5 N)4]'
_chemical_formula_weight     699.85
_chemical_melting_point     ?
_symmetry_cell_setting     monoclinic
_symmetry_space_group_name_H-M     'C 2/c'
_symmetry_space_group_name_Hall     '-C 2yc'
loop_
    _symmetry_equiv_pos_as_xyz
    'x, y, z'
    '-x, y, -z+1/2'
    'x+1/2, y+1/2, z'
    '-x+1/2, y+1/2, -z+1/2'
    '-x, -y, -z'
    'x, -y, z-1/2'
    '-x+1/2, -y+1/2, -z'
    'x+1/2, -y+1/2, z-1/2'
_cell_length_a     9.1073(18)
_cell_length_b     17.078(3)
_cell_length_c     19.376(6)
_cell_angle_alpha     90.00
_cell_angle_beta     106.94(3)
_cell_angle_gamma     90.00
_cell_volume     2882.9(12)
_cell_formula_units_Z     4
_cell_measurement_reflns_used     2898
_cell_measurement_theta_min     3.10
_cell_measurement_theta_max     27.48
_cell_measurement_temperature     293(2)
_exptl_crystal_description     block
_exptl_crystal_colour     green
_exptl_crystal_size_max     0.30
_exptl_crystal_size_mid     0.20
_exptl_crystal_size_min     0.10
_exptl_crystal_density_diffrn     1.612
_exptl_crystal_density_meas     ?
_exptl_crystal_density_method     'not measured'
_exptl_crystal_F_000     1416
_exptl_absorpt_coefficient_mu     1.267
_exptl_absorpt_correction_type     'none'
_exptl_absorpt_correction_T_min     ?
_exptl_absorpt_correction_T_max     ?
_exptl_special_details
;
;
_diffrn_ambient_temperature     293(2)
_diffrn_radiation_type     MoK\a
_diffrn_radiation_wavelength     0.71073
_diffrn_radiation_source     'fine-focus sealed tube'
_diffrn_radiation_monochromator     graphite
_diffrn_measurement_device_type     'Bruker SMART CCD area-detector'
_diffrn_measurement_method     '\f and \w'
_diffrn_detector_area_resol_mean     ?
_diffrn_reflns_number     13819
_diffrn_reflns_av_R_equivalents     0.0540
_diffrn_reflns_av_sigmaI/netI     0.0451
_diffrn_reflns_theta_min     3.10
_diffrn_reflns_theta_max     27.48
_diffrn_reflns_theta_full     27.48
_diffrn_measured_fraction_theta_max     0.998
_diffrn_measured_fraction_theta_full     0.998
_diffrn_reflns_limit_h_min     -11
_diffrn_reflns_limit_h_max     11
_diffrn_reflns_limit_k_min     -22
_diffrn_reflns_limit_k_max     22
_diffrn_reflns_limit_l_min     -25
_diffrn_reflns_limit_l_max     25
_diffrn_standards_number     ?
_diffrn_standards_interval_count     ?
_diffrn_standards_interval_time     ?
_diffrn_standards_decay_%     ?
_refine_special_details
;
Refinement of <i>F</i>^2^ against ALL reflections. The weighted <i>R</i>-factor
<i>wR</i> and goodness of fit <i>S</i> are based on <i>F</i>^2^, conventional
<i>R</i>-factors <i>R</i> are based on <i>F</i>, with <i>F</i> set to zero for
negative <i>F</i>^2^. The threshold expression of <i>F</i>^2^ >
\s(<i>F</i>^2^) is used only for calculating <i>R</i>-factors(gt) <i>etc</i>.
and is not relevant to the choice of reflections for refinement.
<i>R</i>-factors based on <i>F</i>^2^ are statistically about twice as large
as those based on <i>F</i>, and <i>R</i>- factors based on ALL data will be
even larger.
;
_reflns_number_total     3312
_reflns_number_gt     2898
_reflns_threshold_expression     I>2\s(I)
_refine_ls_structure_factor_coef     Fsqd
_refine_ls_matrix_type     full
_refine_ls_R_factor_all     0.0696
_refine_ls_R_factor_gt     0.0640
_refine_ls_wR_factor_gt     0.1826
_refine_ls_wR_factor_ref     0.1869
_refine_ls_goodness_of_fit_ref     1.074
_refine_ls_restrained_S_all     1.074
_refine_ls_number_reflns     3312
_refine_ls_number_parameters     177
_refine_ls_number_restraints     0
_refine_ls_hydrogen_treatment     constr
_refine_ls_weighting_scheme     calc
_refine_ls_weighting_details
        'calc w=1/[\s^2^(Fo^2^)+(0.0862P)^2^+12.4612P] where P=(Fo^2^+2Fc^2^)/3'
_atom_sites_solution_hydrogens     geom
_atom_sites_solution_primary     direct
_atom_sites_solution_secondary     difmap
_refine_ls_shift/su_max     0.000
_refine_ls_shift/su_mean     0.000
_refine_diff_density_max     1.629
_refine_diff_density_min     -1.040
_refine_ls_extinction_method     none
_refine_ls_extinction_coef     ?
loop_
    _atom_type_symbol
    _atom_type_description
    _atom_type_scat_dispersion_real
    _atom_type_scat_dispersion_imag
    _atom_type_scat_source
    'C' 'C' 0.0033 0.0016
                         'International Tables Vol C Tables 4.2.6.8 and 6.1.1.4'
    'H' 'H' 0.0000 0.0000
                         'International Tables Vol C Tables 4.2.6.8 and 6.1.1.4'
    'Cl' 'Cl' 0.1484 0.1585
                         'International Tables Vol C Tables 4.2.6.8 and 6.1.1.4'
    'N' 'N' 0.0061 0.0033
                         'International Tables Vol C Tables 4.2.6.8 and 6.1.1.4'
    'Ni' 'Ni' 0.3393 1.1124
                         'International Tables Vol C Tables 4.2.6.8 and 6.1.1.4'
    'O' 'O' 0.0106 0.0060
                         'International Tables Vol C Tables 4.2.6.8 and 6.1.1.4'
_computing_data_collection     'SMART (Bruker, 1997)'
_computing_cell_refinement     'SAINT (Bruker, 1997)'
_computing_data_reduction     'SAINT (Bruker, 1997)'
_computing_structure_solution     'SHELXS97 (Sheldrick, 2008)'
_computing_structure_refinement     'SHELXL97 (Sheldrick, 2008)'
_computing_molecular_graphics     'SHELXTL (Sheldrick, 2008)'
_computing_publication_material     'SHELXTL (Sheldrick, 2008)'
loop_
    _atom_site_type_symbol
    _atom_site_label
    _atom_site_fract_x
    _atom_site_fract_y
    _atom_site_fract_z
    _atom_site_U_iso_or_equiv
    _atom_site_adp_type
    _atom_site_calc_flag
    _atom_site_refinement_flags
    _atom_site_occupancy
    _atom_site_disorder_assembly
    _atom_site_disorder_group
    Ni Ni 0.0000 0.03441(4) 0.2500 0.0324(2) Uani d S 1 . .
    Cl Cl1 0.1137(2) 0.13260(11) 0.03902(9) 0.0835(5) Uani d . 1 . .
    Cl Cl2 0.3294(2) 0.01282(11) 0.02840(8) 0.0816(5) Uani d . 1 . .
    Cl Cl3 0.40222(17) 0.11568(9) 0.14971(9) 0.0755(4) Uani d . 1 . .
    O O1 0.2031(5) -0.0615(2) 0.1326(2) 0.0663(10) Uani d . 1 . .
    O O2 0.1059(4) 0.04555(17) 0.16902(15) 0.0444(7) Uani d . 1 . .
    N N2 -0.1503(4) 0.12325(18) 0.19207(16) 0.0366(7) Uani d . 1 . .
    N N1 0.1589(4) -0.05134(18) 0.30435(17) 0.0369(7) Uani d . 1 . .
    C C1 0.2501(5) 0.0635(3) 0.0878(2) 0.0467(9) Uani d . 1 . .
    C C3B -0.3058(6) 0.2490(3) 0.1124(3) 0.0587(12) Uani d . 1 . .
    H H3BA -0.3558 0.2915 0.0857 0.070 Uiso calc R 1 . .
    C C2A 0.2185(6) -0.1699(3) 0.3717(3) 0.0556(11) Uani d . 1 . .
    H H2AA 0.1850 -0.2112 0.3946 0.067 Uiso calc R 1 . .
    C C3A 0.3683(6) -0.1660(3) 0.3713(3) 0.0603(12) Uani d . 1 . .
    H H3AA 0.4381 -0.2046 0.3936 0.072 Uiso calc R 1 . .
    C C2 0.1764(4) 0.0082(3) 0.1343(2) 0.0406(8) Uani d . 1 . .
    C C4B -0.2629(6) 0.2506(3) 0.1859(3) 0.0565(12) Uani d . 1 . .
    H H4BA -0.2852 0.2940 0.2101 0.068 Uiso calc R 1 . .
    C C4A 0.4137(5) -0.1035(3) 0.3372(3) 0.0575(12) Uani d . 1 . .
    H H4AA 0.5147 -0.0992 0.3360 0.069 Uiso calc R 1 . .
    C C2B -0.2737(6) 0.1829(3) 0.0785(3) 0.0565(11) Uani d . 1 . .
    H H2BA -0.3042 0.1796 0.0284 0.068 Uiso calc R 1 . .
    C C5B -0.1861(5) 0.1875(3) 0.2240(2) 0.0458(9) Uani d . 1 . .
    H H5BA -0.1577 0.1894 0.2741 0.055 Uiso calc R 1 . .
    C C5A 0.3063(5) -0.0477(3) 0.3048(3) 0.0482(10) Uani d . 1 . .
    H H5AA 0.3376 -0.0055 0.2823 0.058 Uiso calc R 1 . .
    C C1B -0.1961(5) 0.1222(3) 0.1197(2) 0.0445(9) Uani d . 1 . .
    H H1BA -0.1742 0.0781 0.0963 0.053 Uiso calc R 1 . .
    C C1A 0.1178(5) -0.1121(2) 0.3380(2) 0.0452(9) Uani d . 1 . .
    H H1AA 0.0162 -0.1155 0.3386 0.054 Uiso calc R 1 . .
loop_
    _atom_site_aniso_label
    _atom_site_aniso_U_11
    _atom_site_aniso_U_22
    _atom_site_aniso_U_33
    _atom_site_aniso_U_12
    _atom_site_aniso_U_13
    _atom_site_aniso_U_23
    Ni 0.0382(4) 0.0279(3) 0.0332(3) 0.000 0.0136(3) 0.000
    Cl1 0.0853(10) 0.0995(12) 0.0730(9) 0.0308(9) 0.0347(8) 0.0410(8)
    Cl2 0.0984(11) 0.0965(11) 0.0680(8) 0.0099(9) 0.0529(8) -0.0121(8)
    Cl3 0.0637(8) 0.0730(9) 0.0956(11) -0.0224(7) 0.0323(7) -0.0145(8)
    O1 0.070(2) 0.0427(17) 0.100(3) -0.0004(16) 0.047(2) -0.0027(18)
    O2 0.0524(16) 0.0448(16) 0.0427(15) 0.0042(13) 0.0245(13) 0.0029(12)
    N2 0.0428(17) 0.0319(15) 0.0361(15) 0.0023(13) 0.0130(13) 0.0004(12)
    N1 0.0396(16) 0.0324(15) 0.0386(16) 0.0006(12) 0.0114(13) 0.0020(12)
    C1 0.051(2) 0.050(2) 0.045(2) 0.0052(19) 0.0234(18) 0.0020(18)
    C3B 0.060(3) 0.046(2) 0.067(3) 0.009(2) 0.014(2) 0.015(2)
    C2A 0.067(3) 0.045(2) 0.057(3) 0.009(2) 0.020(2) 0.011(2)
    C3A 0.059(3) 0.057(3) 0.059(3) 0.018(2) 0.008(2) 0.006(2)
    C2 0.0380(19) 0.044(2) 0.042(2) -0.0003(16) 0.0146(16) 0.0001(16)
    C4B 0.066(3) 0.036(2) 0.068(3) 0.011(2) 0.020(2) -0.002(2)
    C4A 0.038(2) 0.064(3) 0.067(3) 0.003(2) 0.010(2) 0.003(2)
    C2B 0.057(3) 0.066(3) 0.044(2) 0.007(2) 0.0107(19) 0.009(2)
    C5B 0.051(2) 0.041(2) 0.047(2) 0.0073(18) 0.0161(18) -0.0020(17)
    C5A 0.040(2) 0.049(2) 0.055(2) -0.0046(17) 0.0125(18) 0.0059(19)
    C1B 0.053(2) 0.043(2) 0.0371(19) 0.0042(18) 0.0130(17) -0.0007(16)
    C1A 0.047(2) 0.040(2) 0.052(2) 0.0021(17) 0.0204(18) 0.0031(18)
_geom_special_details
;
All e.s.d.'s (except the e.s.d. in the dihedral angle between two l.s. planes)
are estimated using the full covariance matrix. The cell e.s.d.'s are taken
into account individually in the estimation of e.s.d.'s in distances, angles
and torsion angles; correlations between e.s.d.'s in cell parameters are only
used when they are defined by crystal symmetry. An approximate (isotropic)
treatment of cell e.s.d.'s is used for estimating e.s.d.'s involving l.s.
planes.
;
loop_
    _geom_bond_atom_site_label_1
    _geom_bond_atom_site_label_2
    _geom_bond_site_symmetry_2
    _geom_bond_distance
    _geom_bond_publ_flag
    Ni O2 . 2.076(3) no
    Ni O2 2 2.076(3) ?
    Ni N1 2 2.112(3) no
    Ni N1 . 2.112(3) ?
    Ni N2 2 2.131(3) no
    Ni N2 . 2.131(3) ?
    Cl1 C1 . 1.773(5) ?
    Cl2 C1 . 1.754(4) ?
    Cl3 C1 . 1.784(5) ?
    O1 C2 . 1.217(5) ?
    O2 C2 . 1.234(5) ?
    N2 C1B . 1.341(5) ?
    N2 C5B . 1.346(5) ?
    N1 C1A . 1.335(5) ?
    N1 C5A . 1.342(5) ?
    C1 C2 . 1.585(6) ?
    C3B C4B . 1.362(8) ?
    C3B C2B . 1.379(7) ?
    C3B H3BA . 0.9300 ?
    C2A C3A . 1.368(8) ?
    C2A C1A . 1.377(6) ?
    C2A H2AA . 0.9300 ?
    C3A C4A . 1.381(8) ?
    C3A H3AA . 0.9300 ?
    C4B C5B . 1.377(6) ?
    C4B H4BA . 0.9300 ?
    C4A C5A . 1.378(7) ?
    C4A H4AA . 0.9300 ?
    C2B C1B . 1.373(6) ?
    C2B H2BA . 0.9300 ?
    C5B H5BA . 0.9300 ?
    C5A H5AA . 0.9300 ?
    C1B H1BA . 0.9300 ?
    C1A H1AA . 0.9300 ?
loop_
    _geom_angle_atom_site_label_1
    _geom_angle_atom_site_label_2
    _geom_angle_atom_site_label_3
    _geom_angle_site_symmetry_1
    _geom_angle_site_symmetry_3
    _geom_angle
    _geom_angle_publ_flag
    O2 Ni O2 . 2 169.48(17) no
    O2 Ni N1 . 2 95.06(13) no
    O2 Ni N1 2 2 92.23(12) no
    O2 Ni N1 . . 92.23(12) ?
    O2 Ni N1 2 . 95.06(13) ?
    N1 Ni N1 2 . 92.18(18) no
    O2 Ni N2 . 2 87.95(12) no
    O2 Ni N2 2 2 84.56(12) no
    N1 Ni N2 2 2 176.54(12) no
    N1 Ni N2 . 2 89.39(13) no
    O2 Ni N2 . . 84.56(12) ?
    O2 Ni N2 2 . 87.95(12) ?
    N1 Ni N2 2 . 89.39(13) ?
    N1 Ni N2 . . 176.54(12) ?
    N2 Ni N2 2 . 89.20(17) no
    C2 O2 Ni . . 142.6(3) ?
    C1B N2 C5B . . 116.7(3) ?
    C1B N2 Ni . . 119.8(3) ?
    C5B N2 Ni . . 122.9(3) ?
    C1A N1 C5A . . 117.1(4) ?
    C1A N1 Ni . . 122.2(3) ?
    C5A N1 Ni . . 120.7(3) ?
    C2 C1 Cl2 . . 113.7(3) ?
    C2 C1 Cl1 . . 110.6(3) ?
    Cl2 C1 Cl1 . . 109.7(2) ?
    C2 C1 Cl3 . . 106.8(3) ?
    Cl2 C1 Cl3 . . 107.5(2) ?
    Cl1 C1 Cl3 . . 108.2(3) ?
    C4B C3B C2B . . 118.6(4) ?
    C4B C3B H3BA . . 120.7 ?
    C2B C3B H3BA . . 120.7 ?
    C3A C2A C1A . . 119.3(5) ?
    C3A C2A H2AA . . 120.3 ?
    C1A C2A H2AA . . 120.3 ?
    C2A C3A C4A . . 118.6(4) ?
    C2A C3A H3AA . . 120.7 ?
    C4A C3A H3AA . . 120.7 ?
    O1 C2 O2 . . 131.3(4) ?
    O1 C2 C1 . . 116.6(4) ?
    O2 C2 C1 . . 112.1(4) ?
    C3B C4B C5B . . 119.4(4) ?
    C3B C4B H4BA . . 120.3 ?
    C5B C4B H4BA . . 120.3 ?
    C5A C4A C3A . . 118.7(4) ?
    C5A C4A H4AA . . 120.6 ?
    C3A C4A H4AA . . 120.6 ?
    C1B C2B C3B . . 119.0(4) ?
    C1B C2B H2BA . . 120.5 ?
    C3B C2B H2BA . . 120.5 ?
    N2 C5B C4B . . 123.0(4) ?
    N2 C5B H5BA . . 118.5 ?
    C4B C5B H5BA . . 118.5 ?
    N1 C5A C4A . . 123.2(4) ?
    N1 C5A H5AA . . 118.4 ?
    C4A C5A H5AA . . 118.4 ?
    N2 C1B C2B . . 123.3(4) ?
    N2 C1B H1BA . . 118.4 ?
    C2B C1B H1BA . . 118.4 ?
    N1 C1A C2A . . 123.2(4) ?
    N1 C1A H1AA . . 118.4 ?
    C2A C1A H1AA . . 118.4 ?
loop_
    _geom_torsion_atom_site_label_1
    _geom_torsion_atom_site_label_2
    _geom_torsion_atom_site_label_3
    _geom_torsion_atom_site_label_4
    _geom_torsion_site_symmetry_1
    _geom_torsion_site_symmetry_2
    _geom_torsion_site_symmetry_3
    _geom_torsion_site_symmetry_4
    _geom_torsion
    _geom_torsion_publ_flag
    O2 Ni O2 C2 2 . . . 167.2(5) ?
    N1 Ni O2 C2 2 . . . -59.1(5) ?
    N1 Ni O2 C2 . . . . 33.3(5) ?
    N2 Ni O2 C2 2 . . . 122.6(5) ?
    N2 Ni O2 C2 . . . . -148.0(5) ?
    O2 Ni N2 C1B . . . . 39.1(3) ?
    O2 Ni N2 C1B 2 . . . -148.3(3) ?
    N1 Ni N2 C1B 2 . . . -56.0(3) ?
    N2 Ni N2 C1B 2 . . . 127.1(3) ?
    O2 Ni N2 C5B . . . . -131.3(3) ?
    O2 Ni N2 C5B 2 . . . 41.3(3) ?
    N1 Ni N2 C5B 2 . . . 133.5(3) ?
    N2 Ni N2 C5B 2 . . . -43.3(3) ?
    O2 Ni N1 C1A . . . . -143.2(3) ?
    O2 Ni N1 C1A 2 . . . 44.4(3) ?
    N1 Ni N1 C1A 2 . . . -48.1(3) ?
    N2 Ni N1 C1A 2 . . . 128.8(3) ?
    O2 Ni N1 C5A . . . . 35.1(3) ?
    O2 Ni N1 C5A 2 . . . -137.3(3) ?
    N1 Ni N1 C5A 2 . . . 130.3(4) ?
    N2 Ni N1 C5A 2 . . . -52.8(3) ?
    C1A C2A C3A C4A . . . . 0.3(8) ?
    Ni O2 C2 O1 . . . . 6.8(8) ?
    Ni O2 C2 C1 . . . . -169.6(3) ?
    Cl2 C1 C2 O1 . . . . 11.1(5) ?
    Cl1 C1 C2 O1 . . . . 135.1(4) ?
    Cl3 C1 C2 O1 . . . . -107.3(4) ?
    Cl2 C1 C2 O2 . . . . -171.9(3) ?
    Cl1 C1 C2 O2 . . . . -47.9(4) ?
    Cl3 C1 C2 O2 . . . . 69.7(4) ?
    C2B C3B C4B C5B . . . . 1.4(8) ?
    C2A C3A C4A C5A . . . . 0.0(8) ?
    C4B C3B C2B C1B . . . . -1.8(8) ?
    C1B N2 C5B C4B . . . . -1.3(6) ?
    Ni N2 C5B C4B . . . . 169.4(4) ?
    C3B C4B C5B N2 . . . . 0.2(8) ?
    C1A N1 C5A C4A . . . . 0.9(7) ?
    Ni N1 C5A C4A . . . . -177.6(4) ?
    C3A C4A C5A N1 . . . . -0.6(8) ?
    C5B N2 C1B C2B . . . . 0.9(6) ?
    Ni N2 C1B C2B . . . . -170.1(4) ?
    C3B C2B C1B N2 . . . . 0.6(8) ?
    C5A N1 C1A C2A . . . . -0.5(6) ?
    Ni N1 C1A C2A . . . . 177.9(4) ?
    C3A C2A C1A N1 . . . . -0.1(7) ?
loop_
    _geom_hbond_atom_site_label_D
    _geom_hbond_atom_site_label_H
    _geom_hbond_atom_site_label_A
    _geom_hbond_site_symmetry_A
    _geom_hbond_distance_DH
    _geom_hbond_distance_HA
    _geom_hbond_distance_DA
    _geom_hbond_angle_DHA
    _geom_hbond_publ_flag
    C4A H4AA O1 2_655 0.9300 2.5500 3.442(7) 162.00 yes
    C1B H1BA O2 . 0.9300 2.5900 2.943(6) 103.00 yes
    C1A H1AA O1 2_555 0.9300 2.4100 3.253(7) 151.00 yes
