# Supplementary material for: Tetra­pyridine­bis(trichloro­acetato)nickel(II)
Source: Acta Crystallogr Sect E Struct Rep Online. 2009 Aug 8;65(Pt 9):m1041. doi: 10.1107/S1600536809030025 (PMC2970073; doi:10.1107/S1600536809030025)
Supplement: Supplementary file 2 [file e-65-m1041-Isup2.hkl]

# 
# h,k,l, Fc-squared, Fo-squared, sigma(Fo-squared) and status flag 
# 
data_I
_shelx_title ' a in                     New: C2/c' 
_shelx_refln_list_code          4 
_shelx_F_calc_maximum      348.48 
_exptl_crystal_F_000      1416.00 
_reflns_d_resolution_high  0.7700 
 
loop_ 
 _symmetry_equiv_pos_as_xyz 
 'x, y, z' 
 '-x, y, -z+1/2' 
 'x+1/2, y+1/2, z' 
 '-x+1/2, y+1/2, -z+1/2' 
 '-x, -y, -z' 
 'x, -y, z-1/2' 
 '-x+1/2, -y+1/2, -z' 
 'x+1/2, -y+1/2, z-1/2' 
 
_cell_length_a     9.1073 
_cell_length_b    17.0780 
_cell_length_c    19.3760 
_cell_angle_alpha  90.000 
_cell_angle_beta  106.940 
_cell_angle_gamma  90.000 
 
_shelx_F_squared_multiplier     1.000 
 
loop_ 
 _refln_index_h 
 _refln_index_k 
 _refln_index_l 
 _refln_F_squared_calc 
 _refln_F_squared_meas 
 _refln_F_squared_sigma 
 _refln_observed_status 
   2   0   0    56158.02    61773.55   3812.40 o 
   4   0   0    10613.80    10357.80    332.29 o 
   6   0   0     2413.77     2367.12     99.80 o 
   8   0   0      945.42      867.47     57.08 o 
  10   0   0     1581.79     1745.76     95.37 o 
   3   1   0      129.41      175.15     29.00 o 
   5   1   0     4595.72     4492.48     93.50 o 
   7   1   0     3428.18     3022.40     81.84 o 
   9   1   0      565.49      682.63     34.55 o 
  11   1   0       52.38       33.59     11.45 o 
   2   2   0     4756.08     5422.78    118.67 o 
   4   2   0       81.41      107.83      9.81 o 
   6   2   0     5813.19     5888.02    140.31 o 
   8   2   0      107.04      107.46     13.43 o 
  10   2   0      331.71      334.72     23.33 o 
   1   3   0     2162.09     3954.51    382.17 o 
   3   3   0    26340.58    24701.11    694.19 o 
   5   3   0       53.05       51.18      9.81 o 
   7   3   0      331.53      275.92     17.67 o 
   9   3   0      639.88      699.33     33.65 o 
  11   3   0      158.58      198.23     18.63 o 
   0   4   0     4998.28     4922.34    144.87 o 
   2   4   0     6802.56     5954.00    234.94 o 
   4   4   0    25235.75    27064.77    799.77 o 
   6   4   0    10432.00    10222.70    289.26 o 
   8   4   0      264.69      176.79     15.57 o 
  10   4   0       11.98       28.65     12.66 o 
   1   5   0      705.01      739.66     30.03 o 
   3   5   0    12661.80    13477.90    740.92 o 
   5   5   0      157.70      159.59      8.60 o 
   7   5   0      117.94      120.69     12.66 o 
   9   5   0      111.85      173.01     14.78 o 
  11   5   0      387.61      432.69     28.57 o 
   0   6   0     1970.47      928.36     23.73 o 
   2   6   0      418.54      726.28    134.67 o 
   4   6   0      241.06      156.96     31.58 o 
   6   6   0     4183.57     4303.01    103.14 o 
   8   6   0       41.67       70.08     13.30 o 
  10   6   0        0.48        0.15      6.29 o 
   1   7   0       25.21      773.89     43.27 o 
   3   7   0     1415.47     2474.54     98.20 o 
   5   7   0      140.21      157.51     11.98 o 
   7   7   0        0.59        0.51      4.25 o 
   9   7   0        2.40       18.71      8.65 o 
   0   8   0     9818.33     7863.25    306.54 o 
   2   8   0     1125.02     1208.34     40.90 o 
   4   8   0     9741.76     9769.20    375.39 o 
   6   8   0      251.08      135.70     15.24 o 
   8   8   0       11.34       14.69     10.42 o 
  10   8   0       74.89       69.94     13.32 o 
   1   9   0     5627.81     5707.81    159.59 o 
   3   9   0        3.78        4.56      4.98 o 
   5   9   0        2.33       -9.05     39.30 o 
   7   9   0       38.13       44.30      8.40 o 
   9   9   0      101.32       90.82     20.20 o 
   0  10   0     3310.59     4263.20    313.06 o 
   2  10   0      186.42      445.02     36.02 o 
   4  10   0     1477.37     1427.56     37.67 o 
   6  10   0      540.74      549.36     26.52 o 
   8  10   0      890.79      864.35     36.95 o 
  10  10   0        6.13       -4.26     14.15 o 
   1  11   0    10528.51    10233.63    305.92 o 
   3  11   0        7.04       53.63     22.67 o 
   5  11   0        4.10       60.26      9.96 o 
   7  11   0      683.42      749.45     37.14 o 
   9  11   0      191.99      184.67     21.62 o 
   0  12   0     9435.28     9667.46    443.35 o 
   2  12   0     6216.75     5654.70    193.45 o 
   4  12   0      864.75      782.93     24.07 o 
   6  12   0      181.98      252.40     18.13 o 
   8  12   0      699.68      647.86     29.88 o 
   1  13   0     3224.37     3050.07     85.72 o 
   3  13   0      241.08      300.61     19.57 o 
   5  13   0     1356.05     1506.43     43.80 o 
   7  13   0     1115.31     1019.30     46.59 o 
   9  13   0       83.29       18.51      8.72 o 
   0  14   0     8593.49     7986.09    374.67 o 
   2  14   0     1647.91     1690.74     61.98 o 
   4  14   0      739.09      860.91     27.29 o 
   6  14   0       14.85       27.82      9.11 o 
   8  14   0      143.95      113.65     16.39 o 
   1  15   0      143.92      214.60     34.42 o 
   3  15   0     3117.01     3259.86    101.77 o 
   5  15   0      720.49      789.22     33.69 o 
   7  15   0      386.49      331.68     23.16 o 
   0  16   0     2279.44     2112.64    122.75 o 
   2  16   0     5443.32     5489.81    267.57 o 
   4  16   0      952.31      892.18     33.63 o 
   6  16   0      172.91      155.81     15.57 o 
   1  17   0      467.04      632.61     31.65 o 
   3  17   0     1440.26     1402.99     79.79 o 
   5  17   0       14.12       23.17     10.40 o 
   7  17   0      159.89      188.19     35.29 o 
   0  18   0      170.28       77.32     27.12 o 
   2  18   0      409.95      414.70     35.46 o 
   4  18   0      866.23      690.54     31.54 o 
   6  18   0      224.80      243.31     20.61 o 
   1  19   0      328.40      371.49     28.27 o 
   3  19   0      236.14      225.04     23.94 o 
   5  19   0       32.61       20.81      7.97 o 
   0  20   0        6.56       43.76     25.15 o 
   2  20   0      122.45      102.36     18.68 o 
   4  20   0        9.72        8.74      9.32 o 
   1  21   0        3.78       48.12     15.51 o 
   3  21   0       28.46       54.29     18.23 o 
   0  22   0       38.97       26.70     13.07 o 
 -11   1   1        3.46        1.12      5.85 o 
  -9   1   1      139.12       90.42     13.31 o 
  -7   1   1     4889.26     4949.17    141.26 o 
  -5   1   1     1143.80     1121.06    122.09 o 
  -3   1   1    21060.67    22967.47    680.81 o 
   1   1   1     5986.59     5781.06    330.50 o 
   3   1   1    22025.52    23790.26    721.85 o 
   5   1   1       84.73      115.15     23.06 o 
   7   1   1      121.25      155.46     18.28 o 
   9   1   1       29.50       26.25      8.90 o 
  11   1   1       57.66       37.82     12.79 o 
 -10   2   1        0.71        6.93      8.44 o 
  -8   2   1      382.56      356.38     22.56 o 
  -6   2   1      485.80      453.98     43.82 o 
  -4   2   1     1449.20     1589.17     34.56 o 
  -2   2   1     2538.97     2446.88     86.06 o 
   2   2   1     1208.34      917.93     14.90 o 
   4   2   1        3.07       20.18      3.82 o 
   6   2   1      284.50      292.98     34.19 o 
   8   2   1      277.44      203.04     15.94 o 
  10   2   1      439.03      533.04     31.84 o 
 -11   3   1       39.93       47.63     18.48 o 
  -9   3   1      347.17      385.91     24.95 o 
  -7   3   1     3350.66     3165.26     83.50 o 
  -5   3   1     3617.41     3245.44     68.42 o 
  -3   3   1     2823.53     3425.60    126.77 o 
  -1   3   1    12956.01    13529.88    426.88 o 
   1   3   1    49883.27    54071.60   2623.90 o 
   3   3   1    13344.08    13885.77    339.10 o 
   5   3   1     3232.72     3699.39     88.57 o 
   7   3   1      516.40      487.72     22.88 o 
   9   3   1       87.64       49.65     12.43 o 
  11   3   1       72.11       31.50     12.29 o 
 -10   4   1      128.91      172.89     21.40 o 
  -8   4   1      912.53      859.09     50.27 o 
  -6   4   1      683.69      509.26     20.09 o 
  -4   4   1       39.52      108.19     25.92 o 
  -2   4   1    28385.56    27343.27    943.60 o 
   0   4   1      661.78      709.20     13.38 o 
   2   4   1     7089.43     8919.68    206.37 o 
   4   4   1     6931.93     6865.70    151.91 o 
   6   4   1      906.57      815.81    106.10 o 
   8   4   1     2494.34     2561.23     71.72 o 
  10   4   1       84.04       90.19     15.38 o 
 -11   5   1      674.67      781.69     45.02 o 
  -9   5   1     1128.51     1067.85     36.29 o 
  -7   5   1       67.17      114.24     13.01 o 
  -5   5   1        6.90       10.37      3.94 o 
  -3   5   1    32408.97    31095.01   1027.43 o 
  -1   5   1    11111.09    11081.87    303.66 o 
   1   5   1     1408.70     1193.34     29.48 o 
   3   5   1     5254.02     6189.76    143.47 o 
   5   5   1      157.20      305.34     11.24 o 
   7   5   1     1655.20     1628.75     52.59 o 
   9   5   1     1067.49     1019.69     46.16 o 
 -10   6   1      334.07      378.06     25.81 o 
  -8   6   1     1761.46     1769.53     54.86 o 
  -6   6   1      375.50      403.26     42.72 o 
  -4   6   1     5497.75     5860.88    133.12 o 
  -2   6   1    18420.25    18088.08    571.92 o 
   0   6   1      224.18      325.31     10.06 o 
   2   6   1     9580.77    12709.50    331.11 o 
   4   6   1     9709.57     9104.74    230.51 o 
   6   6   1      907.52      895.11     33.71 o 
   8   6   1      618.10      612.80     27.02 o 
  10   6   1       99.30       57.24     13.49 o 
  -9   7   1      667.90      622.82     28.57 o 
  -7   7   1      132.66      112.34     11.31 o 
  -5   7   1     2192.35     2226.68    172.42 o 
  -3   7   1    12975.42    13532.13    406.96 o 
  -1   7   1     7986.49     8785.44    234.69 o 
   1   7   1    33244.83    32228.94   1182.17 o 
   3   7   1      182.38      248.52     17.97 o 
   5   7   1      184.23      115.27     10.44 o 
   7   7   1     2875.74     2681.64     65.99 o 
   9   7   1     1538.95     1699.96     82.28 o 
 -10   8   1      269.04      177.67     22.24 o 
  -8   8   1     2117.40     2255.79     72.65 o 
  -6   8   1     1350.84     1532.95     67.72 o 
  -4   8   1      496.07      667.36     96.75 o 
  -2   8   1     4922.15     5510.23    166.64 o 
   0   8   1     4794.80     4967.93    120.35 o 
   2   8   1    11386.78    11383.57    341.67 o 
   4   8   1     3907.81     4063.51    193.11 o 
   6   8   1      829.28      750.54     28.93 o 
   8   8   1      377.23      251.96     20.96 o 
  10   8   1      207.63      201.61     20.65 o 
  -9   9   1      227.37      210.82     22.73 o 
  -7   9   1     1526.16     1417.64     60.16 o 
  -5   9   1     4753.07     4750.36    157.18 o 
  -3   9   1      116.05      282.49     47.32 o 
  -1   9   1      152.45      543.87     57.10 o 
   1   9   1    15579.89    15625.24    479.82 o 
   3   9   1     7836.24     6966.83    171.04 o 
   5   9   1       35.61        9.92      5.16 o 
   7   9   1      238.43      225.67     14.61 o 
   9   9   1      357.06      411.75     33.99 o 
 -10  10   1      173.01      144.85     25.95 o 
  -8  10   1      429.40      413.80     27.56 o 
  -6  10   1     2037.09     2376.78     96.36 o 
  -4  10   1      571.07      455.55     66.66 o 
  -2  10   1     2437.16     2273.51    184.31 o 
   0  10   1    16753.09    17786.31    588.40 o 
   2  10   1     1164.55      853.93     36.20 o 
   4  10   1      517.29      468.70     33.32 o 
   6  10   1      278.74      279.08     18.34 o 
   8  10   1      397.72      331.53     27.03 o 
  -9  11   1      280.44      226.16     22.33 o 
  -7  11   1      192.32      285.92     65.64 o 
  -5  11   1     6351.15     6520.49    188.39 o 
  -3  11   1      606.64      495.46     48.95 o 
  -1  11   1      105.51       95.29     15.38 o 
   1  11   1     4833.94     4883.34    249.13 o 
   3  11   1     1768.55     1662.49     45.76 o 
   5  11   1     4293.95     3986.99    107.73 o 
   7  11   1       51.16       48.80     10.26 o 
   9  11   1      137.71      148.28     18.40 o 
  -8  12   1        8.40        8.10      7.80 o 
  -6  12   1      121.46       68.23     10.29 o 
  -4  12   1      762.76      741.42     29.36 o 
  -2  12   1     1326.72     1601.84    132.56 o 
   0  12   1     4601.10     4392.07    159.60 o 
   2  12   1     1057.25     1377.32    211.82 o 
   4  12   1      266.46      265.86     19.01 o 
   6  12   1     1545.65     1618.96     64.71 o 
   8  12   1       65.57       46.70     14.07 o 
  -9  13   1       29.79       12.69      7.88 o 
  -7  13   1        4.67       77.30     35.91 o 
  -5  13   1      266.17      265.49     16.61 o 
  -3  13   1      413.38      380.03     18.63 o 
  -1  13   1       82.34      234.73     68.02 o 
   1  13   1      128.26      361.05    123.63 o 
   3  13   1       85.63      111.31     11.48 o 
   5  13   1        5.95       36.45      7.59 o 
   7  13   1     1005.11      835.11     35.81 o 
   9  13   1       29.10       35.83     13.99 o 
  -8  14   1       76.79       50.42      8.55 o 
  -6  14   1       36.07       37.14     12.25 o 
  -4  14   1      914.82      759.12     26.47 o 
  -2  14   1      148.76      270.62     54.24 o 
   0  14   1      461.81      820.58     71.46 o 
   2  14   1      125.51      174.95     33.07 o 
   4  14   1       45.11      101.33     14.43 o 
   6  14   1      860.38      794.32     31.57 o 
   8  14   1       99.78       92.39     14.02 o 
  -7  15   1      367.55      350.07     19.92 o 
  -5  15   1       23.34       48.55      8.83 o 
  -3  15   1      555.88      616.28     53.54 o 
  -1  15   1      144.18      414.29     82.09 o 
   1  15   1      571.55      780.34     42.83 o 
   3  15   1     1272.98     1130.15     53.80 o 
   5  15   1      314.22      349.63     19.48 o 
   7  15   1      149.89      144.80     15.72 o 
  -6  16   1      165.61      219.13     14.60 o 
  -4  16   1      378.99      466.28     24.55 o 
  -2  16   1      831.64     1189.01     82.93 o 
   0  16   1       27.89       75.11     14.34 o 
   2  16   1      669.49      685.87     55.09 o 
   4  16   1        0.46       10.57      6.45 o 
   6  16   1       12.95       15.57     11.34 o 
  -7  17   1       10.24        7.88      7.76 o 
  -5  17   1        2.84       19.81      8.97 o 
  -3  17   1      487.21      525.21     32.78 o 
  -1  17   1       20.87       72.95     11.63 o 
   1  17   1      481.88      346.04     19.75 o 
   3  17   1      214.61      237.82     23.18 o 
   5  17   1      210.15      295.98     19.33 o 
   7  17   1        4.88       -1.66     12.78 o 
  -6  18   1       34.33       38.03      9.90 o 
  -4  18   1      987.87      973.72     46.61 o 
  -2  18   1      437.50      351.67     26.70 o 
   0  18   1       40.60       32.49     10.66 o 
   2  18   1     1390.04     1571.83     66.03 o 
   4  18   1      198.54      249.58     20.37 o 
   6  18   1        1.23       -6.12     25.04 o 
  -5  19   1       45.55       48.35     14.68 o 
  -3  19   1      341.31      247.89     19.07 o 
  -1  19   1     1563.60     1652.89    111.29 o 
   1  19   1      220.20      343.58     46.43 o 
   3  19   1      332.01      345.74     28.92 o 
   5  19   1        8.41       10.60     17.10 o 
  -4  20   1      190.25      143.98     15.10 o 
  -2  20   1       22.44       25.08     18.62 o 
   0  20   1      733.59      790.99     43.08 o 
   2  20   1      684.82      932.38    102.99 o 
   4  20   1      148.89      115.41     11.51 o 
  -3  21   1      112.37       71.88     22.21 o 
  -1  21   1      866.30      840.76     58.29 o 
   1  21   1      555.06      571.04     94.01 o 
   3  21   1       39.42       37.64      9.21 o 
   0  22   1      538.94      510.33     41.17 o 
 -10   0   2      443.12      482.09     43.89 o 
  -8   0   2     1146.78     1359.61     54.75 o 
  -6   0   2      621.56      905.92     42.07 o 
  -4   0   2     9533.33     7685.94    601.39 o 
  -2   0   2     9939.40    11637.29    434.29 o 
   2   0   2    11939.34    11637.89    367.30 o 
   4   0   2     2043.41     2105.54     63.87 o 
   6   0   2     4376.15     5167.15    188.50 o 
   8   0   2      113.49       99.04     14.86 o 
  10   0   2      372.88      542.13     47.30 o 
 -11   1   2       76.46       73.43     17.55 o 
  -9   1   2      201.08      251.59     16.96 o 
  -7   1   2     8639.97     9906.70    279.12 o 
  -5   1   2    11649.74    10769.55    284.90 o 
  -3   1   2     5011.89     5869.98    150.13 o 
   1   1   2    37855.45    39852.50   1218.11 o 
   3   1   2     1199.41     1139.19     19.94 o 
   5   1   2    12432.00    13745.04    356.76 o 
   7   1   2      998.71     1259.97     38.54 o 
   9   1   2        1.98        2.74      6.55 o 
 -10   2   2      686.28      873.24     34.98 o 
  -8   2   2     2057.67     2061.50     59.44 o 
  -6   2   2      310.71      401.57     17.57 o 
  -4   2   2     1600.64     1715.86     51.13 o 
  -2   2   2    27530.87    30155.61   1044.78 o 
   0   2   2     2942.50     2552.27     71.00 o 
   2   2   2    15875.37    16376.23    398.07 o 
   4   2   2     2054.27     1764.88     38.16 o 
   6   2   2     1390.78     1650.48     50.10 o 
   8   2   2      409.69      400.37     20.02 o 
  10   2   2      176.07      248.33     22.59 o 
 -11   3   2      259.03      240.51     20.61 o 
  -9   3   2      469.38      457.95     28.97 o 
  -7   3   2      607.56      882.99     46.59 o 
  -5   3   2      186.37      242.51     16.52 o 
  -3   3   2     6271.06     7380.77    151.36 o 
  -1   3   2       27.70      551.04     21.19 o 
   1   3   2   121439.44   119496.39   5767.31 o 
   3   3   2     3708.04     2630.30     55.69 o 
   5   3   2        7.50       13.55      5.49 o 
   7   3   2     3314.31     3365.43     85.00 o 
   9   3   2      336.78      386.67     20.59 o 
 -10   4   2      239.29      370.31     22.05 o 
  -8   4   2     2957.72     2795.69     80.59 o 
  -6   4   2      170.59      931.46     78.28 o 
  -4   4   2     8170.04     9469.21    211.86 o 
  -2   4   2     2581.95     3948.47    196.49 o 
   0   4   2      793.22      813.44     14.26 o 
   2   4   2    29648.99    32155.69   1050.17 o 
   4   4   2      676.01      457.85     13.25 o 
   6   4   2      170.72      220.09     24.48 o 
   8   4   2      165.37      145.81     18.86 o 
  10   4   2      117.79      100.50     14.00 o 
 -11   5   2      398.09      428.47     31.24 o 
  -9   5   2       76.34       38.68     10.22 o 
  -7   5   2     1123.29      966.99     38.04 o 
  -5   5   2     5422.01     5246.86    112.60 o 
  -3   5   2     1028.26     3118.92    103.89 o 
  -1   5   2    24170.07    24504.36    826.02 o 
   1   5   2    14244.82    12944.36    364.78 o 
   3   5   2     1539.93     1129.95     33.17 o 
   5   5   2      170.94      180.50     15.83 o 
   7   5   2      829.31      821.47     32.52 o 
   9   5   2      143.57      170.26     19.91 o 
 -10   6   2       36.79       75.50     16.59 o 
  -8   6   2       18.53       96.18     37.88 o 
  -6   6   2     1663.76     1762.99    131.43 o 
  -4   6   2       70.83       63.92     14.98 o 
  -2   6   2     1113.31     1972.76    224.36 o 
   0   6   2     9553.49     7485.66    187.41 o 
   2   6   2     5332.34     5797.13    141.28 o 
   4   6   2     4740.61     4361.99     99.10 o 
   6   6   2      589.42      595.70     23.27 o 
   8   6   2      136.46       55.09     11.71 o 
  10   6   2       27.87       26.40      9.74 o 
  -9   7   2       41.88       69.71     11.49 o 
  -7   7   2       65.40       98.12     10.81 o 
  -5   7   2     6184.14     6394.04    299.87 o 
  -3   7   2     2890.85     2793.97    178.23 o 
  -1   7   2      263.91      282.08     27.98 o 
   1   7   2      346.73      394.42     36.71 o 
   3   7   2     2038.85     1635.66     45.47 o 
   5   7   2       51.45       30.60      5.56 o 
   7   7   2       13.49       26.85      8.42 o 
   9   7   2      163.86      177.05     17.19 o 
 -10   8   2        5.49        8.43     10.76 o 
  -8   8   2       16.98       47.77     14.42 o 
  -6   8   2     2614.02     2597.54     80.15 o 
  -4   8   2     1319.32     1219.75     74.44 o 
  -2   8   2     6507.77     6500.34    200.46 o 
   0   8   2     6867.31     6192.90    157.67 o 
   2   8   2     4321.83     3835.57    126.89 o 
   4   8   2      593.03      632.05     34.54 o 
   6   8   2      237.34      258.67     13.85 o 
   8   8   2      454.48      385.72     24.86 o 
  10   8   2      248.34      150.79     20.66 o 
  -9   9   2       68.55       38.52     10.67 o 
  -7   9   2        0.62       54.84     48.33 o 
  -5   9   2      770.00      755.20     70.62 o 
  -3   9   2     3466.56     2812.76    127.98 o 
  -1   9   2     4994.66     4183.04    111.86 o 
   1   9   2      667.07      751.23     52.11 o 
   3   9   2      208.54      221.42     34.02 o 
   5   9   2       36.31       21.73      8.54 o 
   7   9   2       16.23       20.52      7.77 o 
   9   9   2      352.60      251.06     45.40 o 
 -10  10   2        0.90        4.56      9.77 o 
  -8  10   2      671.90      767.31     59.16 o 
  -6  10   2     1167.60     1253.57     44.86 o 
  -4  10   2     1781.86     1625.48     86.46 o 
  -2  10   2     4190.89     4043.06    117.51 o 
   0  10   2     3367.18     3580.50    325.53 o 
   2  10   2     4618.70     4696.78    175.52 o 
   4  10   2      894.62     1008.76     31.45 o 
   6  10   2      600.98      492.46     25.53 o 
   8  10   2       74.16      138.14     19.73 o 
  -9  11   2        2.12        6.29     12.01 o 
  -7  11   2     3700.11     3454.84    135.46 o 
  -5  11   2        5.32       53.50     16.12 o 
  -3  11   2     2414.29     2554.57     68.84 o 
  -1  11   2       19.26      303.77     43.08 o 
   1  11   2     2339.44     2564.80     65.03 o 
   3  11   2     6058.34     5715.44    185.81 o 
   5  11   2      577.93      568.21     30.68 o 
   7  11   2       50.16       69.02      8.22 o 
   9  11   2       75.90       51.44     17.48 o 
  -8  12   2      277.25      248.29     20.07 o 
  -6  12   2     1350.84     1116.55     43.33 o 
  -4  12   2        7.59      270.39     65.79 o 
  -2  12   2     4441.17     4598.50    160.01 o 
   0  12   2     6114.57     6335.28    182.69 o 
   2  12   2      178.82      185.67     33.27 o 
   4  12   2     1323.44     1391.46     51.43 o 
   6  12   2     2407.19     1944.05     81.04 o 
   8  12   2       32.20       21.24      8.95 o 
  -9  13   2      222.22      208.99     19.15 o 
  -7  13   2     3328.10     3230.60    111.56 o 
  -5  13   2      531.77      518.69     18.41 o 
  -3  13   2      161.78      130.84     14.61 o 
  -1  13   2     5327.41     5669.63    171.42 o 
   1  13   2      312.77      547.26     24.21 o 
   3  13   2     3965.56     3835.06    102.41 o 
   5  13   2     1899.69     1540.85     55.21 o 
   7  13   2       99.16       68.62     13.63 o 
  -8  14   2      307.54      230.70     17.73 o 
  -6  14   2      294.19      318.17     87.19 o 
  -4  14   2      568.88      547.85     31.05 o 
  -2  14   2     2304.74     2609.62     97.80 o 
   0  14   2     8146.56     8762.06    281.28 o 
   2  14   2      123.37      111.24     11.31 o 
   4  14   2      208.81      154.51     10.14 o 
   6  14   2      622.76      590.90     23.39 o 
   8  14   2      331.56      442.07     45.14 o 
  -7  15   2      287.79      400.94     23.40 o 
  -5  15   2      107.54      139.15     43.68 o 
  -3  15   2      884.21      903.61     53.92 o 
  -1  15   2     5091.89     5650.94    178.79 o 
   1  15   2       49.26       68.02     14.53 o 
   3  15   2     1747.58     1518.22     47.18 o 
   5  15   2      307.71      344.23     19.15 o 
   7  15   2      637.26      625.84     58.22 o 
  -8  16   2      142.16      133.38     14.12 o 
  -6  16   2      700.38      732.61     48.08 o 
  -4  16   2      470.07      501.53     28.46 o 
  -2  16   2      685.43      631.62     34.26 o 
   0  16   2      547.26      455.06     21.35 o 
   2  16   2     2817.58     2735.66    134.35 o 
   4  16   2     1299.30     1457.99     68.00 o 
   6  16   2       78.93       46.24     10.47 o 
  -7  17   2        3.54        3.72      5.06 o 
  -5  17   2      538.37      708.92     45.90 o 
  -3  17   2     1712.07     1730.88     63.06 o 
  -1  17   2      408.51      274.19     23.20 o 
   1  17   2      557.07      580.42     43.16 o 
   3  17   2      895.96      972.80     37.62 o 
   5  17   2        3.24       38.63     20.51 o 
  -6  18   2      129.40      166.65     18.29 o 
  -4  18   2      852.24      906.32     37.55 o 
  -2  18   2       10.65        3.38      7.87 o 
   0  18   2       46.61        4.56      8.90 o 
   2  18   2      657.14      736.05     36.46 o 
   4  18   2     1025.64     1205.09     74.32 o 
   6  18   2       68.45       59.41     30.31 o 
  -5  19   2      403.89      446.43     28.30 o 
  -3  19   2       57.46       58.72     16.56 o 
  -1  19   2      263.86      223.50     24.95 o 
   1  19   2       56.26      105.46     26.10 o 
   3  19   2      309.75      285.87     19.32 o 
   5  19   2      136.97      130.07     50.48 o 
  -4  20   2        5.02        9.98      9.44 o 
  -2  20   2      701.07      717.13     40.96 o 
   0  20   2       11.79       18.93     13.42 o 
   2  20   2       17.64       25.69      9.76 o 
   4  20   2      217.68      183.35     36.36 o 
  -3  21   2       13.42       22.64     15.57 o 
  -1  21   2       22.92       59.60     17.14 o 
   1  21   2        5.14        7.30      9.42 o 
   3  21   2       15.89       -0.35     12.18 o 
   0  22   2        3.74       14.40      7.69 o 
 -11   1   3        5.62       10.27      9.30 o 
  -9   1   3      187.84      337.80     49.96 o 
  -7   1   3      208.50      515.69    118.07 o 
  -5   1   3     3337.12     4237.31    102.99 o 
  -3   1   3    15394.16    17332.60    533.22 o 
  -1   1   3     2039.56     2463.64     51.45 o 
   1   1   3       36.35      255.03      6.10 o 
   3   1   3     3224.52     2479.07     44.71 o 
   5   1   3     3424.14     3179.16     77.77 o 
   7   1   3      846.58      785.76     30.29 o 
   9   1   3        2.40       10.59     10.78 o 
 -10   2   3        5.65       22.20     11.18 o 
  -8   2   3      911.26      920.53     33.90 o 
  -6   2   3      980.06     1157.94     61.04 o 
  -4   2   3     5788.49     5895.66    139.58 o 
  -2   2   3    66067.89    70977.33   2914.51 o 
   0   2   3     5068.12     5169.20    139.76 o 
   2   2   3    13907.29    13999.49    333.32 o 
   4   2   3      577.96      579.16     13.09 o 
   6   2   3     3176.39     3001.52     76.83 o 
   8   2   3      657.63      758.89     29.86 o 
  10   2   3       42.18       49.64     11.75 o 
 -11   3   3       25.84       36.24     11.95 o 
  -9   3   3      975.39      996.06     38.35 o 
  -7   3   3     3517.77     3711.10    112.66 o 
  -5   3   3      105.64      155.69     11.73 o 
  -3   3   3       11.42      326.89     33.22 o 
  -1   3   3     2454.89     2285.78     49.78 o 
   1   3   3    15038.89    15328.97    357.71 o 
   3   3   3    17759.12    16686.15    433.07 o 
   5   3   3     1529.99     1101.92     27.64 o 
   7   3   3       33.98       28.81      9.87 o 
   9   3   3        2.17        7.33      8.17 o 
 -10   4   3      165.47      155.87     18.74 o 
  -8   4   3       31.42      112.41     25.02 o 
  -6   4   3     5306.20     5651.53    139.04 o 
  -4   4   3     5138.19     7101.39    192.40 o 
  -2   4   3     1696.01     1863.15     48.31 o 
   0   4   3      536.45      417.10     19.76 o 
   2   4   3    23572.77    21190.89    613.31 o 
   4   4   3     2233.11     1913.75     37.80 o 
   6   4   3      314.62      335.22     18.92 o 
   8   4   3     1775.74     1785.57     51.13 o 
  10   4   3      267.35      284.11     21.72 o 
 -11   5   3      313.24      292.14     23.94 o 
  -9   5   3      578.46      645.10     29.96 o 
  -7   5   3      645.05      685.97     34.41 o 
  -5   5   3     8049.68     8952.91    222.12 o 
  -3   5   3     1368.29     1170.53     56.33 o 
  -1   5   3    17613.99    17049.23    526.82 o 
   1   5   3    10494.23     9981.22    269.92 o 
   3   5   3     5891.59     6630.16    141.48 o 
   5   5   3       87.66       43.16      6.37 o 
   7   5   3     1324.00     1350.66     37.38 o 
   9   5   3      376.02      410.94     33.23 o 
 -10   6   3     1374.14     1531.67     63.07 o 
  -8   6   3     1561.08     1591.70     55.97 o 
  -6   6   3     7763.33     7719.29    211.48 o 
  -4   6   3       53.78       94.82     10.77 o 
  -2   6   3     7614.37     7659.38    231.10 o 
   0   6   3    13078.28    13259.06    382.46 o 
   2   6   3    73678.55    75325.98   3206.57 o 
   4   6   3     2673.65     1994.28     49.54 o 
   6   6   3      462.34      348.99     18.07 o 
   8   6   3      130.02      126.93     14.06 o 
  10   6   3      424.60      336.77     25.56 o 
 -11   7   3      220.46      195.84     19.92 o 
  -9   7   3      251.15      270.36     24.74 o 
  -7   7   3        6.58       16.29      7.52 o 
  -5   7   3     9413.82    10637.38    336.53 o 
  -3   7   3    10741.67    10639.62    265.77 o 
  -1   7   3      654.70      348.34     11.99 o 
   1   7   3    16713.25    18414.52    578.04 o 
   3   7   3       41.72       48.82     15.17 o 
   5   7   3     3506.89     3668.94     92.68 o 
   7   7   3      524.56      598.10     19.54 o 
   9   7   3      995.77      898.66     42.52 o 
 -10   8   3     1050.84     1087.56     52.56 o 
  -8   8   3     1390.46     1322.04     60.52 o 
  -6   8   3      251.12      603.46     78.96 o 
  -4   8   3     4035.03     3399.54    173.86 o 
  -2   8   3      383.29      456.12     16.75 o 
   0   8   3     1749.59     1928.51     48.08 o 
   2   8   3    15497.51    16422.56    460.92 o 
   4   8   3     5894.08     5513.96    153.42 o 
   6   8   3      599.24      634.70     24.14 o 
   8   8   3      179.33      131.72     31.16 o 
  10   8   3       10.63        8.05     10.10 o 
  -9   9   3      320.34      363.88     63.08 o 
  -7   9   3     1355.15     1340.10     52.26 o 
  -5   9   3     1390.65     1584.90    176.16 o 
  -3   9   3     4352.98     3549.82     89.35 o 
  -1   9   3     8373.32     7597.71    201.15 o 
   1   9   3       16.15       57.53      8.16 o 
   3   9   3     4453.76     5065.45    121.39 o 
   5   9   3     1593.82     1762.61     67.05 o 
   7   9   3      801.87      844.81     28.95 o 
   9   9   3       40.84        8.88     10.65 o 
 -10  10   3       15.55        7.55     15.72 o 
  -8  10   3      120.93      189.91     32.69 o 
  -6  10   3       12.96       36.72     17.61 o 
  -4  10   3    10903.55    10156.75    289.09 o 
  -2  10   3     7255.66     7135.95    271.33 o 
   0  10   3      152.18      168.62     19.76 o 
   2  10   3      655.74      975.74     71.79 o 
   4  10   3     1441.63     1701.36     46.23 o 
   6  10   3     1134.67      925.01     34.92 o 
   8  10   3     1121.60      979.99     69.54 o 
  -9  11   3      413.11      467.94     39.21 o 
  -7  11   3     3954.20     4250.82    151.71 o 
  -5  11   3      467.47      720.50     81.85 o 
  -3  11   3       48.32       97.37     39.20 o 
  -1  11   3     1958.49     2077.42     82.22 o 
   1  11   3     3542.71     3497.66     97.07 o 
   3  11   3     1744.01     2140.74     64.46 o 
   5  11   3      650.77      616.32     25.03 o 
   7  11   3      153.51       96.11     12.15 o 
   9  11   3        0.87       -3.23     14.43 o 
  -8  12   3       44.60       46.28      9.15 o 
  -6  12   3      320.63      389.70     21.06 o 
  -4  12   3     2811.13     2733.62     77.12 o 
  -2  12   3      421.23      405.47     60.96 o 
   0  12   3     1047.51     1244.35    114.34 o 
   2  12   3      544.74      697.26     30.18 o 
   4  12   3      345.30      338.01     25.37 o 
   6  12   3      332.68      295.07     22.24 o 
   8  12   3      394.67      470.47     36.81 o 
  -9  13   3      116.41      115.01     20.79 o 
  -7  13   3       90.52      185.53     20.81 o 
  -5  13   3       64.00      110.60     10.89 o 
  -3  13   3      316.50      421.15     23.96 o 
  -1  13   3      822.70     1025.14     82.60 o 
   1  13   3      809.38      854.27     30.82 o 
   3  13   3      180.22      148.25     15.07 o 
   5  13   3      294.68      239.97     27.75 o 
   7  13   3        9.71       12.96      5.61 o 
  -8  14   3      232.43      197.59     16.93 o 
  -6  14   3      464.63      417.53     40.52 o 
  -4  14   3      935.28     1120.61     37.91 o 
  -2  14   3     1084.53     1085.31     59.47 o 
   0  14   3      370.86      335.28     21.65 o 
   2  14   3     1340.64     1263.57     55.49 o 
   4  14   3      295.94      379.60     17.23 o 
   6  14   3       24.97       16.92      7.50 o 
   8  14   3       10.51       19.03     18.06 o 
  -7  15   3       78.74       93.64     12.41 o 
  -5  15   3      446.90      434.96     23.43 o 
  -3  15   3     2012.88     2235.84     71.89 o 
  -1  15   3        3.90       96.44     39.17 o 
   1  15   3      819.19     1103.94     44.11 o 
   3  15   3      451.97      526.56     23.38 o 
   5  15   3       21.05       26.06      7.76 o 
   7  15   3      115.95      170.22     26.33 o 
  -8  16   3       31.27       36.29     12.19 o 
  -6  16   3      404.02      458.02     31.56 o 
  -4  16   3        8.67       12.82      7.39 o 
  -2  16   3      129.30      100.34     22.42 o 
   0  16   3      399.29      583.03     26.68 o 
   2  16   3        0.68       13.01     17.21 o 
   4  16   3        6.07       10.29      7.39 o 
   6  16   3        3.74        7.21     14.37 o 
  -7  17   3       86.25       87.01     16.08 o 
  -5  17   3      114.97      126.78     20.26 o 
  -3  17   3      157.64      137.99     14.94 o 
  -1  17   3     1176.65     1106.11     40.11 o 
   1  17   3     3225.54     3336.90    184.34 o 
   3  17   3     1046.04     1129.54     49.27 o 
   5  17   3        0.80       10.95     16.12 o 
  -6  18   3      249.88      269.43     27.28 o 
  -4  18   3      197.39      190.12     17.51 o 
  -2  18   3        3.47       15.59     11.13 o 
   0  18   3      738.60      705.19     40.11 o 
   2  18   3      811.04      657.51     55.19 o 
   4  18   3      238.65      206.23     19.34 o 
   6  18   3       28.98       22.20     19.08 o 
  -5  19   3      486.61      487.49     30.52 o 
  -3  19   3      406.09      609.30     30.49 o 
  -1  19   3      395.74      398.08     30.94 o 
   1  19   3      163.69       90.06     12.84 o 
   3  19   3      295.26      192.78     18.87 o 
   5  19   3      202.49      274.36     51.97 o 
  -4  20   3       82.57       83.22     16.22 o 
  -2  20   3      265.86      370.99     40.83 o 
   0  20   3      450.13      336.30     27.20 o 
   2  20   3      309.58      181.15     25.58 o 
   4  20   3      591.64      719.21     96.26 o 
  -3  21   3      976.32      980.33     78.28 o 
  -1  21   3      288.18      236.30     24.48 o 
   1  21   3      283.19      229.88     47.39 o 
   0  22   3      435.89      387.31     90.52 o 
 -10   0   4      124.72       95.01     19.59 o 
  -8   0   4      865.55      894.44     81.56 o 
  -6   0   4     3412.67     3619.58    112.23 o 
  -4   0   4     9833.99    10173.66    405.75 o 
  -2   0   4    67125.53    82102.30   5570.16 o 
   0   0   4    20605.43    19513.57    682.91 o 
   2   0   4     1865.96     2810.75     88.33 o 
   4   0   4     1341.78     1692.38     45.93 o 
   6   0   4    13363.09    13755.27    541.92 o 
   8   0   4      381.36      533.56     39.34 o 
  10   0   4       16.98       29.71     11.61 o 
 -11   1   4       31.00       33.92     12.98 o 
  -9   1   4     2727.91     2991.39     88.27 o 
  -7   1   4     5316.63     4950.30    125.91 o 
  -5   1   4    15496.16    16905.73    491.82 o 
  -3   1   4    35485.82    39450.60   1544.16 o 
  -1   1   4    77974.26    85198.05   5830.90 o 
   1   1   4     2770.72     2353.82     62.09 o 
   3   1   4    22991.49    22808.76    582.93 o 
   5   1   4      298.41      326.35     21.24 o 
   7   1   4      301.76      264.55     17.00 o 
   9   1   4      444.63      416.12     24.24 o 
 -10   2   4      277.55      241.27     21.62 o 
  -8   2   4     1178.50     1237.64     44.60 o 
  -6   2   4     4161.45     4232.16    109.32 o 
  -4   2   4    12746.20    14017.83    377.32 o 
  -2   2   4     3723.25     3083.12     76.45 o 
   0   2   4    14068.01    15506.14    442.15 o 
   2   2   4    19289.59    19100.95    454.89 o 
   4   2   4      264.31      327.70     11.65 o 
   6   2   4     3622.89     3819.07     95.88 o 
   8   2   4      247.90      309.23     26.07 o 
  10   2   4       76.31       44.74     12.23 o 
 -11   3   4       14.17       27.13      9.08 o 
  -9   3   4      258.06      403.04     28.22 o 
  -7   3   4     2491.47     2576.48     73.51 o 
  -5   3   4     7358.22     7132.79    174.39 o 
  -3   3   4    12698.08    13312.74    343.09 o 
  -1   3   4     2359.23     1495.68     30.71 o 
   1   3   4     9817.14     8367.14    210.47 o 
   3   3   4    52415.46    55217.85   1986.95 o 
   5   3   4     1874.94     1771.85     39.15 o 
   7   3   4        3.36        5.36      6.59 o 
   9   3   4      306.35      296.53     26.43 o 
 -10   4   4      187.61      195.45     20.12 o 
  -8   4   4      948.63      902.28     34.42 o 
  -6   4   4     4251.74     4915.10    129.15 o 
  -4   4   4     1311.27     2153.94     59.07 o 
  -2   4   4    27879.99    26275.81   1030.05 o 
   0   4   4    29659.38    29337.48   1018.47 o 
   2   4   4    47315.93    43929.05   1442.77 o 
   4   4   4       22.08       21.09      3.71 o 
   6   4   4      297.66      204.89     12.22 o 
   8   4   4      125.84      103.36     11.90 o 
  10   4   4      381.24      335.58     26.79 o 
 -11   5   4       14.34       14.84     10.66 o 
  -9   5   4        0.73       11.05      9.92 o 
  -7   5   4     2621.43     2757.34     79.17 o 
  -5   5   4     2904.56     4423.82    511.62 o 
  -3   5   4     4381.34     3041.33    112.32 o 
  -1   5   4     3963.47     4380.57     96.20 o 
   1   5   4      713.05      413.33     20.93 o 
   3   5   4     5174.41     5065.62    103.67 o 
   5   5   4     3625.62     3546.24     80.22 o 
   7   5   4       19.53       34.44      8.70 o 
   9   5   4      210.91      246.08     24.32 o 
 -10   6   4      510.17      537.77     34.18 o 
  -8   6   4      413.24      373.94     32.10 o 
  -6   6   4      491.35     1217.94    142.16 o 
  -4   6   4      206.06      615.72     49.45 o 
  -2   6   4      969.18     1102.00     34.11 o 
   0   6   4    13585.83    12764.08    362.62 o 
   2   6   4      135.86      116.80     13.89 o 
   4   6   4       19.28       30.60      4.83 o 
   6   6   4       12.47       19.53      7.07 o 
   8   6   4       63.26      111.10     14.65 o 
  10   6   4        9.18        2.31      5.72 o 
 -11   7   4        1.83        3.81      7.59 o 
  -9   7   4      810.05      934.49     38.44 o 
  -7   7   4        4.95       12.88     13.77 o 
  -5   7   4     5970.44     7501.14    781.75 o 
  -3   7   4     3758.03     3950.73     88.41 o 
  -1   7   4     4609.74     3357.22     79.47 o 
   1   7   4      560.42      629.34     26.30 o 
   3   7   4      511.90      599.07     16.63 o 
   5   7   4      245.45      139.18     15.44 o 
   7   7   4      160.26      160.74     15.24 o 
   9   7   4      113.34      105.06     14.81 o 
 -10   8   4       37.21       39.86     15.50 o 
  -8   8   4       87.15      100.74     16.36 o 
  -6   8   4     2852.63     3059.56    241.55 o 
  -4   8   4     3696.44     3225.15    140.98 o 
  -2   8   4      555.26      508.23     32.16 o 
   0   8   4       19.79       93.27     13.89 o 
   2   8   4     6820.21     7046.70    200.34 o 
   4   8   4      947.20      658.77     41.68 o 
   6   8   4      501.85      520.67     23.31 o 
   8   8   4      363.52      435.41     29.05 o 
  -9   9   4      164.85      302.65     71.25 o 
  -7   9   4     2279.41     2193.77     67.18 o 
  -5   9   4     4948.87     4934.56    157.67 o 
  -3   9   4      920.79     1047.19     39.44 o 
  -1   9   4      149.66      124.64     12.08 o 
   1   9   4       33.45       77.91      6.71 o 
   3   9   4      487.16      535.06     24.03 o 
   5   9   4     1571.49     1421.99     44.88 o 
   7   9   4      358.57      415.61     25.56 o 
   9   9   4       12.20       10.64     10.18 o 
 -10  10   4       23.20       25.41     15.45 o 
  -8  10   4     1373.76     1431.31     84.52 o 
  -6  10   4        8.17       39.83     13.15 o 
  -4  10   4      179.98      249.25     17.28 o 
  -2  10   4     6106.35     6647.04    228.76 o 
   0  10   4      131.66       78.49      6.20 o 
   2  10   4     3926.00     3813.75    196.88 o 
   4  10   4      611.60      413.74     27.16 o 
   6  10   4      260.35      249.70     15.38 o 
   8  10   4       25.13       28.16     11.83 o 
  -9  11   4      376.64      382.57     33.28 o 
  -7  11   4     1356.57     1664.27     63.95 o 
  -5  11   4      219.43      362.86     54.12 o 
  -3  11   4      236.22      370.37     46.91 o 
  -1  11   4     5064.82     5022.71    131.43 o 
   1  11   4      475.84      298.07     38.24 o 
   3  11   4      446.55      415.25     34.86 o 
   5  11   4      656.08      866.12     31.99 o 
   7  11   4      514.55      525.84     25.48 o 
   9  11   4       28.74       16.47     11.95 o 
  -8  12   4      478.93      509.44     24.92 o 
  -6  12   4      199.14      312.10     21.44 o 
  -4  12   4     1478.95     1446.97     43.98 o 
  -2  12   4     5434.51     5249.37    172.46 o 
   0  12   4     2200.58     1771.82     48.29 o 
   2  12   4      272.66      301.82     15.75 o 
   4  12   4     1540.17     1685.04     50.95 o 
   6  12   4     2023.06     1952.27    103.38 o 
   8  12   4       43.16       35.77     17.42 o 
  -9  13   4      185.46      192.94     25.84 o 
  -7  13   4      771.82     1003.97     62.33 o 
  -5  13   4      278.42      307.58     15.54 o 
  -3  13   4      241.33      259.38     25.33 o 
  -1  13   4     4636.70     4030.30    120.95 o 
   1  13   4     3621.04     3275.49     87.20 o 
   3  13   4      665.23      805.48     33.02 o 
   5  13   4     1122.91     1109.97     59.09 o 
   7  13   4        3.15       11.93     15.44 o 
  -8  14   4      223.42      150.29     15.92 o 
  -6  14   4     2107.04     2575.18     83.27 o 
  -4  14   4     1751.93     1735.72     47.95 o 
  -2  14   4     1538.62     1210.70     44.00 o 
   0  14   4      150.02      127.85     11.86 o 
   2  14   4      651.96      712.25     44.23 o 
   4  14   4     2391.41     2491.27    118.42 o 
   6  14   4      550.78      553.09     40.66 o 
   8  14   4      104.99       84.13     34.83 o 
  -7  15   4      296.93      323.82     21.01 o 
  -5  15   4     1737.29     1817.14     59.58 o 
  -3  15   4      434.05      471.74     35.89 o 
  -1  15   4      461.08      384.67     25.24 o 
   1  15   4     3169.49     3277.36    131.31 o 
   3  15   4     1024.34     1121.92     48.89 o 
   5  15   4      742.88      514.64     42.85 o 
   7  15   4       73.00       33.09     18.34 o 
  -8  16   4      185.34      171.83     16.89 o 
  -6  16   4     1070.59     1085.95     42.04 o 
  -4  16   4     1013.92      923.34     30.94 o 
  -2  16   4      110.32      125.43     18.59 o 
   0  16   4     2283.41     2536.97     86.47 o 
   2  16   4     1212.16     1247.40     70.36 o 
   4  16   4      823.84      649.93     39.56 o 
   6  16   4      105.40      114.44     27.77 o 
  -7  17   4       15.01        7.74      7.14 o 
  -5  17   4     2074.19     1976.03     65.69 o 
  -3  17   4      342.15      425.32     23.82 o 
  -1  17   4      150.48      267.88     21.51 o 
   1  17   4      781.42      616.39     34.63 o 
   3  17   4      150.75      107.67     12.55 o 
   5  17   4      677.88      636.67    103.76 o 
  -6  18   4      101.09       62.34     14.43 o 
  -4  18   4       14.91       59.08     21.08 o 
  -2  18   4      125.83      216.78     22.33 o 
   0  18   4     2216.15     2551.42    139.57 o 
   2  18   4      225.03      163.72     17.51 o 
   4  18   4       90.18       55.64     23.31 o 
  -5  19   4      255.93      205.85     26.56 o 
  -3  19   4      124.35      138.82     14.59 o 
  -1  19   4      153.90      211.79     21.66 o 
   1  19   4      362.42      300.50     27.15 o 
   3  19   4       25.97       27.98     32.62 o 
   5  19   4      139.29      183.69     45.04 o 
  -4  20   4       28.52       39.21     12.62 o 
  -2  20   4      441.88      367.92     27.78 o 
   0  20   4       55.87       42.38     12.77 o 
   2  20   4        8.13        0.67      7.83 o 
  -3  21   4       57.81       48.98     15.11 o 
  -1  21   4       16.30        5.47     11.55 o 
   1  21   4       52.36       47.00     14.32 o 
 -11   1   5        0.66       11.71      8.19 o 
  -9   1   5     1622.92     1804.58     59.28 o 
  -7   1   5       14.72      284.08     41.27 o 
  -5   1   5      173.29      398.05     82.79 o 
  -3   1   5     4725.88     4295.08    103.98 o 
  -1   1   5    10181.90     9340.85    328.93 o 
   1   1   5    11352.49    10079.14    187.88 o 
   3   1   5       34.71       31.25      4.31 o 
   5   1   5      344.95      291.20     18.44 o 
   7   1   5       34.65       26.44      8.34 o 
   9   1   5        7.38       17.51     10.19 o 
 -10   2   5        4.20        4.16      7.17 o 
  -8   2   5      994.46     1433.69    100.54 o 
  -6   2   5     3664.21     3177.00     89.42 o 
  -4   2   5       33.04      390.45     60.93 o 
  -2   2   5     4410.66     4888.63    131.66 o 
   0   2   5    32144.10    31638.01    917.71 o 
   2   2   5      157.08      471.99     11.20 o 
   4   2   5     1428.79     1517.72     33.77 o 
   6   2   5       16.69      107.30     21.00 o 
   8   2   5      262.45      294.24     23.04 o 
  10   2   5       42.40       21.34     11.07 o 
 -11   3   5       15.23       31.65      9.79 o 
  -9   3   5     2558.59     2457.52     73.91 o 
  -7   3   5      181.49      395.54     28.16 o 
  -5   3   5        7.51      664.51     45.00 o 
  -3   3   5       55.13      167.79     24.56 o 
  -1   3   5      196.68      163.86      9.27 o 
   1   3   5    35792.52    35894.50   1374.18 o 
   3   3   5     2928.29     3194.54    106.80 o 
   5   3   5      410.64      301.93     15.31 o 
   7   3   5      395.11      342.02     14.49 o 
   9   3   5      118.36      117.21     15.95 o 
 -10   4   5       56.85       52.48     11.85 o 
  -8   4   5      564.29      624.75     25.29 o 
  -6   4   5     1971.14     2421.07     72.90 o 
  -4   4   5    12812.85    11831.55    307.72 o 
  -2   4   5      518.21      350.67     30.03 o 
   0   4   5       48.96      136.95     10.59 o 
   2   4   5     7108.86     8806.69    211.82 o 
   4   4   5     2141.28     2405.53     51.89 o 
   6   4   5     1564.69     1680.67     43.80 o 
   8   4   5      107.40       84.82     12.46 o 
  10   4   5       70.81       35.10      9.10 o 
 -11   5   5       26.25       23.30      8.49 o 
  -9   5   5      243.50      243.01     18.72 o 
  -7   5   5      293.19      480.09     26.40 o 
  -5   5   5    38526.02    38841.46   1412.22 o 
  -3   5   5     5941.63     4964.97    119.25 o 
  -1   5   5    12107.30    12355.68    347.30 o 
   1   5   5     4203.53     5570.91    222.58 o 
   3   5   5    10766.38    11527.80    323.52 o 
   5   5   5     1763.16     1651.55     41.22 o 
   7   5   5     1570.57     1696.04     52.34 o 
   9   5   5        1.64        4.06      7.53 o 
 -10   6   5      348.07      309.91     25.01 o 
  -8   6   5       34.70       30.04      8.60 o 
  -6   6   5     7184.58     7513.38    223.04 o 
  -4   6   5     5614.97     5709.78    147.08 o 
  -2   6   5       62.96       33.90      9.24 o 
   0   6   5    11550.90    10188.02    276.42 o 
   2   6   5       43.39      107.94     10.68 o 
   4   6   5     8340.48     9088.35    214.58 o 
   6   6   5      632.94      561.34     19.68 o 
   8   6   5      404.26      338.08     21.96 o 
 -11   7   5      219.75      145.72     22.12 o 
  -9   7   5       43.85       29.13     10.59 o 
  -7   7   5      697.93      644.70     29.35 o 
  -5   7   5    20106.65    22095.17    788.27 o 
  -3   7   5    14462.21    13287.29    354.21 o 
  -1   7   5     2284.53     2166.10     54.19 o 
   1   7   5       87.68      363.46     18.00 o 
   3   7   5     5581.69     6454.04    146.38 o 
   5   7   5     5680.30     5193.20    138.19 o 
   7   7   5      744.42      759.37     26.11 o 
   9   7   5      133.94      114.49     16.24 o 
 -10   8   5      215.02      210.75     23.87 o 
  -8   8   5      572.80      710.54     55.07 o 
  -6   8   5     4891.69     5161.22    158.08 o 
  -4   8   5      261.81      535.89     29.11 o 
  -2   8   5     1501.54     1190.45     38.09 o 
   0   8   5    12957.18    11626.73    329.41 o 
   2   8   5     1607.71     1467.27     30.42 o 
   4   8   5     2740.73     2285.54     66.05 o 
   6   8   5      330.78      281.44     15.61 o 
   8   8   5      571.51      581.82     57.53 o 
  -9   9   5     2254.41     2206.83    120.41 o 
  -7   9   5      401.15      874.51    156.47 o 
  -5   9   5      499.14      700.99     30.58 o 
  -3   9   5     3824.71     3478.04    103.37 o 
  -1   9   5     1628.90     1774.94     48.21 o 
   1   9   5     9689.26     8573.36    284.33 o 
   3   9   5     2856.48     2644.92     79.04 o 
   5   9   5       56.56       46.26      7.43 o 
   7   9   5     1227.15     1084.10     65.90 o 
   9   9   5      232.60      238.49     30.19 o 
 -10  10   5        1.68        9.97     15.64 o 
  -8  10   5     2037.72     2406.63    113.32 o 
  -6  10   5      895.52      924.34     33.31 o 
  -4  10   5       63.60      190.19     23.07 o 
  -2  10   5     8253.29     8956.04    326.90 o 
   0  10   5       34.45       26.90      7.26 o 
   2  10   5     3851.39     3603.44     95.68 o 
   4  10   5     1259.10     1049.00     44.79 o 
   6  10   5      991.54      923.46     44.98 o 
   8  10   5       12.71       19.69     11.31 o 
  -9  11   5      481.93      562.85     48.22 o 
  -7  11   5     1844.39     2123.31     84.27 o 
  -5  11   5     2895.42     2514.34     67.68 o 
  -3  11   5     3983.38     3983.10    135.04 o 
  -1  11   5     1306.58     1400.40     56.21 o 
   1  11   5     5419.52     4653.59    129.74 o 
   3  11   5     1975.57     1743.25     60.67 o 
   5  11   5       12.71       26.46      6.17 o 
   7  11   5        5.00        6.13      5.69 o 
  -8  12   5      166.71      188.48     39.64 o 
  -6  12   5     1195.02     1381.61     43.37 o 
  -4  12   5       27.54      330.30     27.73 o 
  -2  12   5     3386.09     3143.81    108.90 o 
   0  12   5      242.59      233.64     18.36 o 
   2  12   5       82.69      109.84      7.72 o 
   4  12   5     1479.93     1700.60     61.58 o 
   6  12   5      249.76      206.04     22.14 o 
   8  12   5       30.16       15.29     14.33 o 
  -9  13   5        0.44        7.08      9.15 o 
  -7  13   5        2.75       24.27      9.52 o 
  -5  13   5      164.03      221.94     14.77 o 
  -3  13   5     1420.67     1489.44     78.18 o 
  -1  13   5       31.33       50.66     37.18 o 
   1  13   5      436.10      449.95     34.67 o 
   3  13   5     1215.86     1297.52     54.73 o 
   5  13   5      476.05      364.89     18.62 o 
   7  13   5       25.36       22.44     18.02 o 
  -8  14   5       53.63       64.35     14.09 o 
  -6  14   5        0.09       27.05     12.77 o 
  -4  14   5      329.21      402.29     20.76 o 
  -2  14   5      864.85      788.05     32.98 o 
   0  14   5      412.36      415.08     22.66 o 
   2  14   5      188.51      122.57     13.65 o 
   4  14   5       33.58       16.93      5.40 o 
   6  14   5        1.75       10.67     15.32 o 
  -7  15   5       24.35       28.95      8.91 o 
  -5  15   5        7.44       26.12      9.20 o 
  -3  15   5      570.30      428.30     42.12 o 
  -1  15   5      169.70      163.67     17.55 o 
   1  15   5     1364.14     1141.88     66.28 o 
   3  15   5       25.48       42.80      6.82 o 
   5  15   5       20.87       19.24     19.23 o 
   7  15   5        1.10        2.34     15.06 o 
  -8  16   5        5.03       17.46     11.14 o 
  -6  16   5      468.65      497.60     24.65 o 
  -4  16   5      757.37      922.22     35.12 o 
  -2  16   5      238.55      231.90     16.85 o 
   0  16   5        0.06       -8.74     11.60 o 
   2  16   5      132.67      164.63     19.35 o 
   4  16   5      283.64      386.14     36.07 o 
   6  16   5       14.09       16.45     16.91 o 
  -7  17   5       77.41       61.61     10.75 o 
  -5  17   5      513.59      604.68     34.00 o 
  -3  17   5      180.21      187.85     23.19 o 
  -1  17   5        4.48        4.80      8.08 o 
   1  17   5      279.64      206.50     24.33 o 
   3  17   5      285.06      281.16     23.81 o 
   5  17   5      231.31      198.14     59.95 o 
  -6  18   5      438.40      376.59     28.86 o 
  -4  18   5      269.34      260.04     18.33 o 
  -2  18   5      186.65      190.98     21.52 o 
   0  18   5       85.33      113.66     12.99 o 
   2  18   5      748.94      931.74    105.93 o 
   4  18   5        7.55        9.01     16.44 o 
  -5  19   5     1000.80      871.61     41.40 o 
  -3  19   5      112.77       52.08     10.73 o 
  -1  19   5       81.91      110.01     15.73 o 
   1  19   5      292.27      321.74     34.16 o 
   3  19   5      113.04       72.90     27.69 o 
  -4  20   5      156.52      115.18     20.02 o 
  -2  20   5      503.25      428.10     32.40 o 
   0  20   5      376.40      469.41     33.27 o 
   2  20   5      276.19      294.62     59.13 o 
  -3  21   5      435.01      321.70     30.48 o 
  -1  21   5      364.95      379.60     39.58 o 
   1  21   5      181.44      150.44     26.91 o 
 -10   0   6      513.87      331.15     34.84 o 
  -8   0   6     8898.67     9520.68    358.25 o 
  -6   0   6    10931.79    10300.71    624.36 o 
  -4   0   6     7049.68     7971.27    324.07 o 
  -2   0   6     3446.79     4313.72    155.43 o 
   0   0   6    19544.71    18551.46    845.29 o 
   2   0   6      202.30      116.35      5.76 o 
   4   0   6    50645.99    55998.99   2989.03 o 
   6   0   6     1347.52     1709.84     59.37 o 
   8   0   6      263.99      229.33     24.38 o 
  10   0   6      199.08      135.81     29.11 o 
 -11   1   6      496.51      552.64     30.34 o 
  -9   1   6      105.24      165.81     17.28 o 
  -7   1   6     1311.55     1705.55     66.08 o 
  -5   1   6     7049.63     7058.34    198.70 o 
  -3   1   6     1951.88     3007.30     73.75 o 
  -1   1   6    10556.11     8290.66    335.85 o 
   1   1   6     6905.18     4981.23     82.31 o 
   3   1   6     8455.14     8836.88    187.13 o 
   5   1   6     2004.77     2297.13     69.33 o 
   7   1   6        5.73        7.39      5.71 o 
   9   1   6      349.25      396.99     24.36 o 
 -10   2   6        2.44        8.25      8.03 o 
  -8   2   6     4725.38     5074.17    155.25 o 
  -6   2   6      865.78      961.37     50.28 o 
  -4   2   6     2571.49     2648.19     75.00 o 
  -2   2   6    34682.31    34719.71   1501.05 o 
   0   2   6     5337.08     5285.98    109.26 o 
   2   2   6      648.60      588.15     12.07 o 
   4   2   6    16464.97    17854.27    640.28 o 
   6   2   6      328.48      434.29     28.76 o 
   8   2   6      452.27      483.24     31.97 o 
  10   2   6       38.62       14.08      7.32 o 
 -11   3   6       90.41      159.71     14.81 o 
  -9   3   6      235.52      296.47     34.98 o 
  -7   3   6      537.74      616.79     25.55 o 
  -5   3   6    10089.48    11075.00    288.33 o 
  -3   3   6     3486.89     3634.61    112.24 o 
  -1   3   6     9066.49     8715.59    224.36 o 
   1   3   6      539.97      404.45     21.46 o 
   3   3   6     2073.94     1967.88     38.30 o 
   5   3   6     4212.88     4044.53     93.57 o 
   7   3   6      742.88      968.82     39.89 o 
   9   3   6      149.28      125.33     16.24 o 
 -10   4   6      284.46      338.92     23.05 o 
  -8   4   6      388.10      439.62     22.57 o 
  -6   4   6      280.76      273.01     38.69 o 
  -4   4   6     3805.78     3897.62    224.90 o 
  -2   4   6    93076.38    88987.99   6339.90 o 
   0   4   6    12349.28    11928.41    293.44 o 
   2   4   6     1094.46      768.54     23.40 o 
   4   4   6      158.22      173.83     10.04 o 
   6   4   6       16.40       22.03      6.61 o 
   8   4   6      867.67      699.48     46.34 o 
 -11   5   6       13.89       15.98      7.28 o 
  -9   5   6       34.22       44.84     12.90 o 
  -7   5   6     2174.28     2238.48    134.69 o 
  -5   5   6     6989.81     7799.55    607.75 o 
  -3   5   6      201.72      231.85     32.50 o 
  -1   5   6      474.31      240.04     10.68 o 
   1   5   6     2747.49     2950.74     90.06 o 
   3   5   6       51.98      105.66      4.18 o 
   5   5   6      974.08      853.80     28.88 o 
   7   5   6      766.90      756.53     30.93 o 
   9   5   6       89.03       59.14     12.35 o 
 -10   6   6        0.35        7.55      7.93 o 
  -8   6   6      596.32      492.83     20.88 o 
  -6   6   6      674.02      994.22    108.81 o 
  -4   6   6       64.15      151.20     14.82 o 
  -2   6   6     6216.92     6625.92    202.15 o 
   0   6   6     4627.73     4779.90    100.19 o 
   2   6   6       55.96       90.87     15.59 o 
   4   6   6       53.07       85.19      9.48 o 
   6   6   6       74.80      112.94     15.34 o 
   8   6   6        4.49       13.74      9.53 o 
 -11   7   6       11.29       14.37      7.22 o 
  -9   7   6      169.16       91.56     11.67 o 
  -7   7   6       56.82     1088.16    109.10 o 
  -5   7   6      512.37      861.97     76.61 o 
  -3   7   6       87.32       -6.87      6.87 o 
  -1   7   6     6210.27     5499.13    137.54 o 
   1   7   6    10966.42    11348.44    557.76 o 
   3   7   6      123.48       81.67     11.02 o 
   5   7   6      282.90      360.62     21.20 o 
   7   7   6        2.80        6.94      5.30 o 
   9   7   6       13.89        6.17      6.45 o 
 -10   8   6      162.72      138.40     32.89 o 
  -8   8   6       56.48       47.35     16.75 o 
  -6   8   6     1806.84     1895.54     75.52 o 
  -4   8   6     1316.16     1264.71    216.29 o 
  -2   8   6      802.08      532.69     16.21 o 
   0   8   6    11902.12    10803.01    307.20 o 
   2   8   6     2429.57     2760.51     89.42 o 
   4   8   6      832.83      610.42     16.56 o 
   6   8   6       24.59       18.41      7.44 o 
   8   8   6      527.28      552.63     38.53 o 
  -9   9   6      131.13      126.62     26.78 o 
  -7   9   6     3343.48     3410.31    123.97 o 
  -5   9   6      962.40     1020.59     64.54 o 
  -3   9   6        2.80       -0.88     16.78 o 
  -1   9   6      669.36      695.55     23.92 o 
   1   9   6     1853.62     1818.35     50.82 o 
   3   9   6     2034.22     1997.90    109.83 o 
   5   9   6      755.05      723.65     33.61 o 
   7   9   6       67.59       44.86     10.35 o 
   9   9   6       43.24       36.95     17.79 o 
 -10  10   6      156.82      184.18     27.86 o 
  -8  10   6        2.09      108.67     28.71 o 
  -6  10   6       62.22      140.94     39.90 o 
  -4  10   6     1298.49     1342.69     43.22 o 
  -2  10   6     1384.86     1289.00     45.23 o 
   0  10   6     2040.76     1849.57     44.74 o 
   2  10   6     3088.88     2714.73     80.37 o 
   4  10   6       25.55       49.10     17.52 o 
   6  10   6       25.85       10.90      5.43 o 
   8  10   6       79.24       81.80     15.24 o 
  -9  11   6      495.71      504.43     46.81 o 
  -7  11   6      907.20     1062.67     49.91 o 
  -5  11   6      953.30      984.84     36.40 o 
  -3  11   6      918.93      940.56     39.10 o 
  -1  11   6      878.10      970.14     33.75 o 
   1  11   6       39.74        2.79     22.93 o 
   3  11   6     2541.69     2585.14    135.02 o 
   5  11   6     1441.88     1115.57     48.33 o 
   7  11   6       23.88        8.82     20.87 o 
  -8  12   6      484.05      443.23     31.45 o 
  -6  12   6     1512.90     1732.91     50.79 o 
  -4  12   6     6221.89     6117.75    206.07 o 
  -2  12   6      357.72      321.27     51.37 o 
   0  12   6       45.18        8.60      4.74 o 
   2  12   6     4807.76     4832.86    121.18 o 
   4  12   6     2910.43     2478.71    222.97 o 
   6  12   6      349.02      325.56     34.70 o 
   8  12   6        5.89       -0.13     10.42 o 
  -9  13   6      246.73      268.74     25.77 o 
  -7  13   6      112.56      118.01     13.83 o 
  -5  13   6      309.72      312.01     16.41 o 
  -3  13   6     3029.66     3160.50    151.56 o 
  -1  13   6     3768.66     4004.42    125.87 o 
   1  13   6      141.20      176.10     14.27 o 
   3  13   6      783.23      517.47     26.14 o 
   5  13   6     1412.60     1241.69    104.69 o 
   7  13   6       68.79       90.14     25.01 o 
  -8  14   6      346.01      407.39     20.46 o 
  -6  14   6     1183.07     1131.89     46.03 o 
  -4  14   6     3204.77     3035.55     84.93 o 
  -2  14   6      501.54      647.38     33.54 o 
   0  14   6        6.34       12.61      8.00 o 
   2  14   6      631.13      496.93     16.62 o 
   4  14   6     1563.88     1548.01    164.25 o 
   6  14   6     2034.14     2452.60    158.98 o 
  -7  15   6      119.69       86.87     13.24 o 
  -5  15   6      998.58     1006.89     34.08 o 
  -3  15   6     1937.23     2009.07     88.67 o 
  -1  15   6      703.20      627.39     29.95 o 
   1  15   6     2470.81     2436.97     91.78 o 
   3  15   6      375.84      244.15     24.87 o 
   5  15   6      211.71      299.19     38.17 o 
   7  15   6      193.09      176.67     47.10 o 
  -8  16   6       85.29      111.93     15.87 o 
  -6  16   6      121.98      126.30     14.37 o 
  -4  16   6     1361.73     1129.18     80.22 o 
  -2  16   6      772.22      780.94     31.21 o 
   0  16   6     1356.29     1306.03     45.70 o 
   2  16   6      971.79      915.46     49.86 o 
   4  16   6      123.55       86.27     27.93 o 
   6  16   6      644.38      756.27     59.82 o 
  -7  17   6      353.72      402.34     32.80 o 
  -5  17   6     1059.28     1173.43     48.18 o 
  -3  17   6       68.65       42.81     18.59 o 
  -1  17   6      177.92       82.75     14.38 o 
   1  17   6     1650.17     1710.09    106.82 o 
   3  17   6      273.18      389.85     37.21 o 
   5  17   6       81.27       79.86     37.54 o 
  -6  18   6      364.69      372.08     33.86 o 
  -4  18   6       12.68       12.01      7.01 o 
  -2  18   6      276.41      188.95     17.44 o 
   0  18   6     1654.62     1633.48     93.94 o 
   2  18   6      659.54      767.35     75.37 o 
   4  18   6       21.22       35.92     28.63 o 
  -5  19   6      173.93      208.78     21.25 o 
  -3  19   6       27.24        7.15     12.91 o 
  -1  19   6       40.66       30.09     12.02 o 
   1  19   6      357.46      400.14     48.48 o 
   3  19   6       56.10       44.30     21.89 o 
  -4  20   6      227.82      222.58     18.28 o 
  -2  20   6        9.53       -5.40      9.22 o 
   0  20   6      171.58      129.20     15.22 o 
   2  20   6      137.71      103.51     25.13 o 
  -3  21   6       86.08      109.01     19.16 o 
  -1  21   6       14.95       -0.02      4.26 o 
   1  21   6      156.36      125.35     35.18 o 
 -11   1   7       48.68       79.56     13.78 o 
  -9   1   7       51.69      103.14     15.96 o 
  -7   1   7      366.81      274.40     13.56 o 
  -5   1   7      988.94      826.21     57.38 o 
  -3   1   7     8713.19     9602.35    267.54 o 
  -1   1   7     5098.85     5437.68    257.99 o 
   1   1   7     9021.88     9870.50    186.62 o 
   3   1   7       13.81       35.25      5.49 o 
   5   1   7      330.70      290.43     20.74 o 
   7   1   7      476.31      481.33     26.59 o 
   9   1   7        3.59       15.62      8.19 o 
 -10   2   7       53.42       53.59     11.54 o 
  -8   2   7      376.96      506.36     53.48 o 
  -6   2   7     2553.62     2585.77     85.84 o 
  -4   2   7     8427.67     9060.49    220.41 o 
  -2   2   7     5273.30     4172.14     96.90 o 
   0   2   7     2167.44     1442.53     28.86 o 
   2   2   7     4214.78     3098.57     59.09 o 
   4   2   7     8926.68     8510.35    199.96 o 
   6   2   7      144.75      178.08     13.98 o 
   8   2   7      300.39      325.94     23.87 o 
 -11   3   7      167.37      129.57     13.21 o 
  -9   3   7       46.20       50.01      9.63 o 
  -7   3   7        8.00        0.15     19.11 o 
  -5   3   7     3401.26     4209.32    125.98 o 
  -3   3   7    30810.75    33319.82   1461.84 o 
  -1   3   7       83.49      165.17     11.48 o 
   1   3   7     1217.85      914.72     18.58 o 
   3   3   7     2901.28     3108.27     60.71 o 
   5   3   7     2872.13     2587.69     59.46 o 
   7   3   7     1229.18     1258.08     46.77 o 
   9   3   7       68.83       75.60     15.67 o 
 -10   4   7      338.26      339.98     25.88 o 
  -8   4   7     1163.87     1165.76     37.62 o 
  -6   4   7      215.43      294.78     24.00 o 
  -4   4   7     8412.24     9942.74    338.44 o 
  -2   4   7      349.23      427.88     21.67 o 
   0   4   7     6584.94     6608.60    173.76 o 
   2   4   7     1750.13     1338.99     37.91 o 
   4   4   7      729.80      575.67     16.68 o 
   6   4   7     1707.57     1525.41     41.80 o 
   8   4   7      311.57      283.33     30.39 o 
 -11   5   7        2.11        3.05      4.42 o 
  -9   5   7      230.73      232.82     17.41 o 
  -7   5   7     4700.82     4850.73    140.71 o 
  -5   5   7     1221.28     1715.12    122.84 o 
  -3   5   7     3833.97     4215.82    133.87 o 
  -1   5   7      136.76      155.28      7.34 o 
   1   5   7    23886.60    24308.41    999.39 o 
   3   5   7      481.44      360.79      7.82 o 
   5   5   7      355.61      301.07     11.55 o 
   7   5   7     1048.32     1072.36     59.59 o 
   9   5   7       89.66       61.95     12.44 o 
 -10   6   7       36.70       38.88      7.78 o 
  -8   6   7      117.11      145.98     13.54 o 
  -6   6   7      745.15      841.41     44.83 o 
  -4   6   7     6072.99     6136.81    187.80 o 
  -2   6   7     9555.08     8691.47    305.97 o 
   0   6   7    10286.96    10400.80    347.81 o 
   2   6   7      304.98      179.27     16.95 o 
   4   6   7        7.67       27.15      5.37 o 
   6   6   7     1051.29      919.48     29.95 o 
   8   6   7     1352.84     1346.63     83.73 o 
 -11   7   7      283.72      270.54     38.14 o 
  -9   7   7       33.87       34.61     10.05 o 
  -7   7   7     7564.58     7491.63    287.40 o 
  -5   7   7     2994.40     3060.27    106.18 o 
  -3   7   7     1212.91     1099.81     68.22 o 
  -1   7   7     5920.78     6993.78    181.93 o 
   1   7   7     7614.16     6852.52    216.83 o 
   3   7   7     5715.15     5673.12    167.82 o 
   5   7   7     1085.71     1267.05     40.35 o 
   7   7   7      420.85      380.27     29.62 o 
   9   7   7        4.01        5.18     13.60 o 
 -10   8   7       65.85       39.21     20.94 o 
  -8   8   7       55.28       61.80     19.12 o 
  -6   8   7     3111.69     3170.09    130.37 o 
  -4   8   7    11637.75    11687.63    323.54 o 
  -2   8   7     4038.43     3117.74    128.52 o 
   0   8   7       12.32       79.86      7.28 o 
   2   8   7     3848.12     3754.99    155.48 o 
   4   8   7     2227.60     2568.65     87.70 o 
   6   8   7      297.57      277.16     18.45 o 
   8   8   7      287.09      256.56     25.59 o 
  -9   9   7      343.47      341.72     47.89 o 
  -7   9   7      256.02      333.76     45.24 o 
  -5   9   7     3798.23     3458.98     95.58 o 
  -3   9   7     4861.36     4960.66    175.41 o 
  -1   9   7      998.05      864.03     30.08 o 
   1   9   7      685.70      912.19     47.68 o 
   3   9   7     1739.12     1965.88     74.81 o 
   5   9   7     2446.96     2686.63    121.72 o 
   7   9   7      417.21      341.48     26.11 o 
 -10  10   7      350.04      419.56     44.20 o 
  -8  10   7      603.40      698.61     70.23 o 
  -6  10   7      939.01      943.15     38.52 o 
  -4  10   7     4535.63     4001.74    112.12 o 
  -2  10   7      908.72      708.64     29.53 o 
   0  10   7       22.89        8.52      4.16 o 
   2  10   7     1837.23     2160.87     82.03 o 
   4  10   7     3567.54     3843.12    219.22 o 
   6  10   7      639.04      634.06     65.67 o 
   8  10   7        6.22        4.22     11.84 o 
  -9  11   7        9.79       23.33     14.99 o 
  -7  11   7       47.67       54.68     18.72 o 
  -5  11   7     1345.71     1276.15     40.22 o 
  -3  11   7     1068.66     1009.74    106.45 o 
  -1  11   7    10688.64    10547.67    320.93 o 
   1  11   7      143.18      108.63     18.10 o 
   3  11   7      298.13      286.33     33.52 o 
   5  11   7     1747.65     1622.04     91.95 o 
   7  11   7      167.37      163.88     44.08 o 
  -8  12   7      736.41      766.67     40.90 o 
  -6  12   7       85.53      146.36     22.67 o 
  -4  12   7      200.19      198.27     11.82 o 
  -2  12   7     1696.71     1632.59     64.63 o 
   0  12   7      538.59      663.66     24.05 o 
   2  12   7      323.70      329.69     29.90 o 
   4  12   7      732.72      657.46     49.39 o 
   6  12   7       60.76       57.05     19.65 o 
   8  12   7       14.78       19.42     17.30 o 
  -9  13   7        2.25       10.16     13.89 o 
  -7  13   7      593.08      736.17     34.98 o 
  -5  13   7        7.53       -5.01      6.03 o 
  -3  13   7     1236.16     1285.46     62.83 o 
  -1  13   7     8404.49     8776.91    284.12 o 
   1  13   7       65.25       72.25      8.51 o 
   3  13   7       13.58       10.56     12.00 o 
   5  13   7       45.05       18.07     15.07 o 
   7  13   7       54.33       89.52     24.25 o 
  -8  14   7       12.92       21.81     13.30 o 
  -6  14   7      106.93      121.69     14.59 o 
  -4  14   7      136.94       84.58     10.70 o 
  -2  14   7      845.58      992.25     45.57 o 
   0  14   7        6.98       10.62      6.12 o 
   2  14   7      504.10      313.82     30.12 o 
   4  14   7       75.48       61.82     17.51 o 
   6  14   7       76.09       63.58     26.89 o 
  -7  15   7      343.16      433.97     21.28 o 
  -5  15   7       18.15        3.34      4.73 o 
  -3  15   7     1517.58     1558.84     75.73 o 
  -1  15   7       10.91       21.35      9.27 o 
   1  15   7      210.80      127.68     15.97 o 
   3  15   7       79.48       82.44     20.15 o 
   5  15   7        1.80       17.03     15.34 o 
  -8  16   7       14.11       32.80     13.86 o 
  -6  16   7      356.54      319.07     22.11 o 
  -4  16   7        6.92       34.46     11.08 o 
  -2  16   7       20.30        7.27      7.37 o 
   0  16   7      503.19      619.01     24.57 o 
   2  16   7       39.36       24.09     10.13 o 
   4  16   7        6.44       10.51     15.56 o 
   6  16   7      130.30      100.10     26.75 o 
  -7  17   7       10.12       10.24      9.92 o 
  -5  17   7      154.42      141.27     15.87 o 
  -3  17   7      684.25      676.99     31.28 o 
  -1  17   7      107.42       95.28     14.26 o 
   1  17   7      477.20      410.80     53.11 o 
   3  17   7        1.14       14.99     17.32 o 
   5  17   7       48.28       58.58     47.36 o 
  -6  18   7      413.91      410.67     42.00 o 
  -4  18   7       37.80       51.72     10.60 o 
  -2  18   7      270.78      277.39     22.33 o 
   0  18   7      516.55      456.87     29.74 o 
   2  18   7      230.60      154.00     33.19 o 
   4  18   7       13.41       36.66     29.90 o 
  -5  19   7      650.43      753.28     42.05 o 
  -3  19   7      177.15      197.80     23.62 o 
  -1  19   7        4.04       10.65      9.00 o 
   1  19   7      355.61      317.05     33.51 o 
   3  19   7      910.21     1052.76    162.93 o 
  -4  20   7      366.99      423.52     24.83 o 
  -2  20   7      354.79      270.66     23.53 o 
   0  20   7      379.90      364.30     38.14 o 
   2  20   7       56.17       26.71     18.29 o 
  -1  21   7      208.86      129.50     30.26 o 
 -10   0   8     1778.56     1809.32     93.43 o 
  -8   0   8       22.84       76.84     18.73 o 
  -6   0   8     2503.94     2354.28     90.49 o 
  -4   0   8    17400.87    20383.03    984.75 o 
  -2   0   8     2068.38     4131.60    337.79 o 
   0   0   8     4010.21     4093.17    112.22 o 
   2   0   8     1912.96     1485.75     34.97 o 
   4   0   8     2823.66     2759.01    106.32 o 
   6   0   8     2327.00     2369.41     98.06 o 
   8   0   8        6.74        5.31     11.94 o 
 -11   1   8      763.63      681.30     30.81 o 
  -9   1   8        4.94       50.45     20.69 o 
  -7   1   8      149.03      153.15     17.96 o 
  -5   1   8     4432.81     4399.60    118.91 o 
  -3   1   8    23228.12    26696.12    836.52 o 
  -1   1   8    38555.71    39339.76   1364.41 o 
   1   1   8    10530.94     8793.36    167.43 o 
   3   1   8      286.13      302.45     11.50 o 
   5   1   8    12817.84    14032.51    384.38 o 
   7   1   8       28.33       88.00     26.48 o 
   9   1   8      403.59      403.91     32.50 o 
 -10   2   8      654.52      709.18     36.38 o 
  -8   2   8       65.98       28.98      9.69 o 
  -6   2   8     1308.16     1131.39     35.50 o 
  -4   2   8    20188.26    23253.81    716.42 o 
  -2   2   8      398.69      861.71     32.63 o 
   0   2   8     2509.76     2271.36     37.11 o 
   2   2   8     3965.84     3498.23     61.23 o 
   4   2   8     1884.25     1996.20     47.62 o 
   6   2   8      465.84      406.08     39.34 o 
   8   2   8      532.88      524.21     50.82 o 
 -11   3   8       46.08       44.06      8.54 o 
  -9   3   8      280.96      331.88     19.27 o 
  -7   3   8    10594.48    10601.27    303.87 o 
  -5   3   8      596.53      460.78     34.95 o 
  -3   3   8       45.87      185.88     14.36 o 
  -1   3   8    13835.78    15685.78    446.49 o 
   1   3   8     5416.95     5112.10    100.53 o 
   3   3   8     1396.23     1240.30     26.49 o 
   5   3   8      680.09      725.90     21.97 o 
   7   3   8      301.42      258.80     22.02 o 
   9   3   8       82.22       59.15     11.29 o 
 -10   4   8      156.54      195.54     14.68 o 
  -8   4   8       39.31       54.72     12.80 o 
  -6   4   8     2532.19     2371.52     57.33 o 
  -4   4   8     5997.33     5586.24    165.66 o 
  -2   4   8       20.57       42.05      6.37 o 
   0   4   8     2789.43     2406.83     65.92 o 
   2   4   8     6663.10     6990.16    153.54 o 
   4   4   8      456.84      468.11     17.77 o 
   6   4   8     1568.58     1456.74     78.13 o 
   8   4   8      155.70      210.86     22.77 o 
 -11   5   8        0.80        1.51      5.95 o 
  -9   5   8      292.58      362.92     21.32 o 
  -7   5   8     4388.73     4552.88    139.24 o 
  -5   5   8       47.44        7.06      8.08 o 
  -3   5   8     2799.53     2723.00     72.35 o 
  -1   5   8     9898.48    10649.48    300.27 o 
   1   5   8       75.48       60.33      8.11 o 
   3   5   8     2042.57     1662.97     80.69 o 
   5   5   8      632.76      780.82     21.32 o 
   7   5   8        4.80       -5.20      9.24 o 
   9   5   8       30.86       16.79     12.06 o 
 -10   6   8        0.67        8.89      7.21 o 
  -8   6   8       11.14       10.71      6.15 o 
  -6   6   8       19.66      123.09     81.25 o 
  -4   6   8     2318.17     2188.99    112.87 o 
  -2   6   8      209.59      404.28     21.69 o 
   0   6   8     2949.69     2591.54    128.88 o 
   2   6   8        1.23       19.00      7.04 o 
   4   6   8        0.75        5.23      3.60 o 
   6   6   8      244.82      330.98     17.77 o 
   8   6   8       31.73       54.88     10.89 o 
 -11   7   8       14.66        6.07     14.48 o 
  -9   7   8       30.42       20.25     25.32 o 
  -7   7   8       79.45      249.00     96.37 o 
  -5   7   8      174.68      107.99     17.43 o 
  -3   7   8     2134.73     1706.47     49.35 o 
  -1   7   8     1906.91     1166.14     30.28 o 
   1   7   8     5208.32     5353.49    177.47 o 
   3   7   8        0.62        8.88      8.18 o 
   5   7   8      637.43      713.43     30.79 o 
   7   7   8       44.72       58.90     10.47 o 
   9   7   8       50.91       44.68     20.22 o 
 -10   8   8      116.70      106.28     40.07 o 
  -8   8   8      323.72      324.91     27.47 o 
  -6   8   8        2.47       65.18     52.10 o 
  -4   8   8      184.37      212.37     20.79 o 
  -2   8   8     4185.68     4681.07    210.38 o 
   0   8   8       11.34       44.96      8.49 o 
   2   8   8      375.05      305.04     27.49 o 
   4   8   8      331.96      218.62     20.47 o 
   6   8   8        0.09       68.15     41.99 o 
   8   8   8      132.26      146.21     23.47 o 
  -9   9   8      491.84      484.81     43.90 o 
  -7   9   8       19.25       -0.94     11.67 o 
  -5   9   8     1130.88     1094.10     30.28 o 
  -3   9   8       78.64      202.85     42.61 o 
  -1   9   8      430.30      277.70     14.45 o 
   1   9   8     1512.10     1764.97     62.61 o 
   3   9   8      817.06      627.72     46.67 o 
   5   9   8      425.18      405.97     36.39 o 
   7   9   8       36.92       36.28     19.13 o 
 -10  10   8      230.10      293.02     37.07 o 
  -8  10   8       67.38       74.93     24.95 o 
  -6  10   8       39.91       33.11      4.77 o 
  -4  10   8     2153.43     1815.53     80.08 o 
  -2  10   8     8220.20     8184.67    284.71 o 
   0  10   8      133.52      136.41     14.44 o 
   2  10   8       16.36       17.28     11.15 o 
   4  10   8      520.52      541.54     41.66 o 
   6  10   8      431.91      526.28     51.13 o 
   8  10   8      112.43      117.79     22.74 o 
  -9  11   8      292.28      338.75     44.36 o 
  -7  11   8      432.53      406.51     33.94 o 
  -5  11   8     1168.75     1080.60     36.70 o 
  -3  11   8    10224.98    10898.57    404.50 o 
  -1  11   8      160.76      136.92     12.01 o 
   1  11   8       51.40       79.07     20.59 o 
   3  11   8      193.90      291.28     35.32 o 
   5  11   8     1487.42     1527.28     79.42 o 
   7  11   8      298.79      362.46     38.44 o 
  -8  12   8      617.26      658.19     39.09 o 
  -6  12   8       77.91      102.74     22.65 o 
  -4  12   8     1901.08     1669.67     67.53 o 
  -2  12   8     4661.61     4421.57    167.11 o 
   0  12   8        7.08       79.86     12.06 o 
   2  12   8      546.95      767.37     45.60 o 
   4  12   8     2249.91     2409.90    248.35 o 
   6  12   8        9.91       21.78     14.49 o 
  -9  13   8      115.95      107.89     19.38 o 
  -7  13   8        6.93       10.37      7.71 o 
  -5  13   8     2299.78     2332.88     79.95 o 
  -3  13   8     4071.43     3666.81    139.22 o 
  -1  13   8     1798.15     1514.60     53.45 o 
   1  13   8      100.26       93.60     16.97 o 
   3  13   8      421.86      524.28     55.23 o 
   5  13   8      359.38      339.12     39.71 o 
   7  13   8      247.85      219.26     46.32 o 
  -8  14   8      658.55      860.27     60.46 o 
  -6  14   8      997.34     1017.54     40.88 o 
  -4  14   8      342.63      276.99     33.24 o 
  -2  14   8      929.82      833.66     38.26 o 
   0  14   8      917.84      923.95     34.02 o 
   2  14   8     2196.22     2905.38    164.63 o 
   4  14   8      349.31      299.75     33.84 o 
   6  14   8      199.82      134.31     34.81 o 
  -7  15   8      293.20      349.66     25.25 o 
  -5  15   8     1355.29     1289.20     50.50 o 
  -3  15   8      616.26      477.78     27.58 o 
  -1  15   8      282.81      317.69     18.27 o 
   1  15   8     2175.51     2144.60    160.10 o 
   3  15   8     1194.72     1090.02    111.92 o 
   5  15   8       12.33       14.81     17.60 o 
  -8  16   8      479.51      449.93     37.09 o 
  -6  16   8      145.28      117.77     12.90 o 
  -4  16   8      849.77      954.53     50.89 o 
  -2  16   8      653.80      681.13     36.37 o 
   0  16   8      685.64      644.01     36.58 o 
   2  16   8      674.18      646.80     57.57 o 
   4  16   8      223.10      194.79     26.60 o 
  -7  17   8      576.74      555.97     42.07 o 
  -5  17   8       29.01        1.17      5.90 o 
  -3  17   8      441.41      562.73     27.84 o 
  -1  17   8      122.36      154.45     16.14 o 
   1  17   8     1092.16     1006.41     83.96 o 
   3  17   8      679.81      724.83     96.00 o 
   5  17   8        2.51        1.64     16.40 o 
  -6  18   8      292.40      246.43     25.67 o 
  -4  18   8      155.97      213.30     24.06 o 
  -2  18   8      980.11     1014.96     53.47 o 
   0  18   8      105.79       48.79      9.74 o 
   2  18   8      115.13       80.33     28.80 o 
   4  18   8       17.70       19.97     34.96 o 
  -5  19   8       36.40       29.00     12.72 o 
  -3  19   8      136.95      169.14     18.01 o 
  -1  19   8      307.69      240.35     19.32 o 
   1  19   8       34.91       19.46     17.66 o 
   3  19   8       59.71       59.99     44.59 o 
  -4  20   8       20.42       19.11      9.78 o 
  -2  20   8        3.96       18.11      9.58 o 
   0  20   8      389.01      401.00     44.60 o 
   2  20   8        4.55        8.81     16.56 o 
  -1  21   8       23.79       27.38     37.97 o 
 -11   1   9       75.35       92.62     12.63 o 
  -9   1   9      126.04      150.82     35.68 o 
  -7   1   9       12.97       13.49      8.73 o 
  -5   1   9      221.10      240.92     21.88 o 
  -3   1   9     5442.31     5400.59    215.91 o 
  -1   1   9     6682.99     6727.18    199.97 o 
   1   1   9     1519.26     1275.28     26.52 o 
   3   1   9      804.15      674.91     20.57 o 
   5   1   9      346.77      304.15     18.94 o 
   7   1   9       49.24       72.35     21.84 o 
   9   1   9      211.54      197.31     34.82 o 
 -10   2   9     1626.52     1635.95     58.63 o 
  -8   2   9      207.38      180.54     14.59 o 
  -6   2   9        8.44        3.14      3.52 o 
  -4   2   9     8466.46     8395.14    251.84 o 
  -2   2   9    19265.93    20813.91    614.81 o 
   0   2   9     4685.32     3819.09     99.97 o 
   2   2   9      447.80      526.08     25.66 o 
   4   2   9        1.65       43.53      9.63 o 
   6   2   9      154.32      119.81     10.76 o 
   8   2   9        1.47        2.81      6.64 o 
 -11   3   9      247.43      273.81     21.29 o 
  -9   3   9        7.90        5.27     11.57 o 
  -7   3   9        7.70       -5.44     22.52 o 
  -5   3   9      326.26      255.06     24.73 o 
  -3   3   9    25828.84    26761.28   1134.06 o 
  -1   3   9     5562.19     5791.34    160.75 o 
   1   3   9      768.21      483.21      9.93 o 
   3   3   9        3.92       20.72      5.03 o 
   5   3   9      132.73      122.66     10.24 o 
   7   3   9     1385.55     1376.93    104.79 o 
   9   3   9       65.03       37.54     11.06 o 
 -10   4   9      454.40      396.74     26.80 o 
  -8   4   9       39.84       34.16      4.95 o 
  -6   4   9     3384.73     2800.49    102.25 o 
  -4   4   9      300.98      343.93     20.72 o 
  -2   4   9      951.22      873.79     48.96 o 
   0   4   9    10021.43    11262.00    266.50 o 
   2   4   9     1248.43     1205.70     25.95 o 
   4   4   9      296.12      386.03     15.36 o 
   6   4   9     1035.03      902.72     81.66 o 
   8   4   9       60.40       25.39      8.29 o 
 -11   5   9      120.81      158.40     27.34 o 
  -9   5   9      141.06      117.78     12.71 o 
  -7   5   9     2694.18     2596.72     85.15 o 
  -5   5   9     1217.53      908.86     32.46 o 
  -3   5   9     5427.97     5240.36    154.76 o 
  -1   5   9     1185.34     1479.38     37.99 o 
   1   5   9     2192.85     2418.92    108.22 o 
   3   5   9     3666.38     4002.61    116.97 o 
   5   5   9      446.88      442.72     21.43 o 
   7   5   9      455.10      303.02     36.14 o 
   9   5   9       36.10       22.56     13.72 o 
 -10   6   9      116.55       81.97     31.99 o 
  -8   6   9       53.80       45.13     15.88 o 
  -6   6   9    13871.51    13709.69    573.13 o 
  -4   6   9     4604.65     4451.01    143.17 o 
  -2   6   9     3880.17     3709.49    215.16 o 
   0   6   9     1136.74     1372.56     40.02 o 
   2   6   9      415.87      551.74     22.44 o 
   4   6   9      606.29      528.12     29.58 o 
   6   6   9     3343.07     3208.02    169.08 o 
   8   6   9      107.17      132.35     26.19 o 
 -11   7   9      105.50       48.31     28.61 o 
  -9   7   9      939.30     1009.56     62.15 o 
  -7   7   9     3726.08     3690.82    141.48 o 
  -5   7   9      114.54      144.88     14.77 o 
  -3   7   9     1803.14     1780.50     52.76 o 
  -1   7   9     1231.34     1157.47     40.92 o 
   1   7   9     8921.58     9817.15    433.29 o 
   3   7   9     2869.95     2779.50    108.41 o 
   5   7   9      335.13      255.94     19.94 o 
   7   7   9      621.39      533.25     35.27 o 
 -10   8   9       66.53       45.05     18.95 o 
  -8   8   9       67.23       50.82     22.23 o 
  -6   8   9     3465.50     3570.56    130.85 o 
  -4   8   9     2881.10     2929.53     94.44 o 
  -2   8   9     6387.22     6668.95    219.17 o 
   0   8   9     5839.41     5533.89    153.01 o 
   2   8   9       73.85      114.21     20.38 o 
   4   8   9      138.92      104.68     14.34 o 
   6   8   9     2398.39     2637.15    100.17 o 
   8   8   9      221.56      255.60     24.23 o 
  -9   9   9      700.06      881.44     70.26 o 
  -7   9   9       27.23       10.36     10.95 o 
  -5   9   9      403.37      450.02     22.06 o 
  -3   9   9     7179.27     8270.43    378.45 o 
  -1   9   9     3998.11     3331.90     91.17 o 
   1   9   9      595.53      701.36     56.45 o 
   3   9   9      814.70      607.31     37.07 o 
   5   9   9      687.40      734.20     38.15 o 
   7   9   9      390.95      440.07     33.84 o 
 -10  10   9      808.79      812.01     73.01 o 
  -8  10   9      431.25      508.07     43.33 o 
  -6  10   9      152.77      179.10     17.21 o 
  -4  10   9      396.51      397.04     14.62 o 
  -2  10   9      142.96      254.52     17.50 o 
   0  10   9    16450.42    16378.06    500.94 o 
   2  10   9       74.31       40.33     12.79 o 
   4  10   9      189.65      146.59     45.40 o 
   6  10   9       25.12       29.60     13.51 o 
   8  10   9      248.81      226.85     33.91 o 
  -9  11   9      135.51      126.51     26.03 o 
  -7  11   9      422.33      397.86     30.77 o 
  -5  11   9     2738.72     2927.99     83.85 o 
  -3  11   9     4664.93     4812.57    246.12 o 
  -1  11   9      966.26      762.42     30.93 o 
   1  11   9      102.00      106.26     22.40 o 
   3  11   9      520.36      503.56     52.29 o 
   5  11   9      411.19      467.71     47.00 o 
   7  11   9      127.94      157.18     23.52 o 
  -8  12   9      115.46      131.11     22.87 o 
  -6  12   9      463.86      570.47     23.79 o 
  -4  12   9        7.53       29.13      8.39 o 
  -2  12   9       91.90       96.07     19.10 o 
   0  12   9     1853.85     1552.25     88.42 o 
   2  12   9      880.66      954.07     66.95 o 
   4  12   9      876.62      914.17     67.06 o 
   6  12   9        7.59        9.25     12.32 o 
  -9  13   9       44.63       39.96     23.01 o 
  -7  13   9       59.94       56.70     20.57 o 
  -5  13   9      517.86      485.47     19.32 o 
  -3  13   9      270.83      211.33     23.44 o 
  -1  13   9       77.91      115.88     12.80 o 
   1  13   9      263.87      352.74     29.20 o 
   3  13   9      134.65      196.84     36.42 o 
   5  13   9       57.95       55.96     19.17 o 
  -8  14   9       10.36        5.89      9.88 o 
  -6  14   9       81.89      110.65     12.63 o 
  -4  14   9      652.99      491.71     35.74 o 
  -2  14   9      595.42      584.15     40.27 o 
   0  14   9       50.57       28.87      5.32 o 
   2  14   9       46.91       75.55     24.96 o 
   4  14   9      116.52      133.97     29.88 o 
   6  14   9      110.00       98.05     24.66 o 
  -7  15   9        5.30        7.45     10.54 o 
  -5  15   9       58.12      105.41     12.02 o 
  -3  15   9      188.61      173.33     16.68 o 
  -1  15   9      372.55      294.02     15.02 o 
   1  15   9      392.43      487.68     51.40 o 
   3  15   9       24.29       58.66     20.57 o 
   5  15   9       61.69       78.46     30.77 o 
  -6  16   9       26.64       26.67     10.54 o 
  -4  16   9       49.68       87.28     12.23 o 
  -2  16   9      242.70      167.29     15.31 o 
   0  16   9        1.26        3.95      4.83 o 
   2  16   9      297.87      381.42     37.25 o 
   4  16   9      123.25      161.83     26.71 o 
  -7  17   9      116.10      146.09     20.57 o 
  -5  17   9      256.04      253.75     20.22 o 
  -3  17   9      314.01      245.73     17.91 o 
  -1  17   9       87.33       59.55      9.19 o 
   1  17   9      227.76      238.46     37.53 o 
   3  17   9        1.00        3.52     11.30 o 
  -6  18   9       13.96        8.27     10.70 o 
  -4  18   9      898.27      876.03     38.68 o 
  -2  18   9       46.34       53.13     15.53 o 
   0  18   9      223.34      224.98     39.59 o 
   2  18   9       13.58       18.36     21.62 o 
  -5  19   9      121.87       52.70     16.94 o 
  -3  19   9       48.75       34.98     11.01 o 
  -1  19   9      739.45      666.69    117.41 o 
   1  19   9      252.64      300.87     44.72 o 
  -2  20   9      369.98      328.14     69.82 o 
   0  20   9      252.57      238.08     35.28 o 
 -10   0  10     1641.98     1668.26     72.62 o 
  -8   0  10     1856.81     2130.11     75.35 o 
  -6   0  10     1080.95     1361.84     58.32 o 
  -4   0  10     6333.38     6528.56    450.38 o 
  -2   0  10    27834.60    29652.79   1528.92 o 
   0   0  10    14183.06    10671.80    346.25 o 
   2   0  10    11934.06    13255.30    412.63 o 
   4   0  10       92.92      223.30     64.08 o 
   6   0  10      605.53      687.76     53.33 o 
   8   0  10     1174.47      932.25    194.13 o 
 -11   1  10      265.50      348.37     17.87 o 
  -9   1  10     2238.68     2253.14     64.01 o 
  -7   1  10       81.18       79.90     11.97 o 
  -5   1  10    16502.72    17718.87    593.35 o 
  -3   1  10     4059.14     4380.55    166.78 o 
  -1   1  10      687.54      847.12     44.66 o 
   1   1  10     9824.96     9008.09    190.74 o 
   3   1  10     3622.54     3659.06     80.56 o 
   5   1  10      433.26      520.53     25.87 o 
   7   1  10      535.36      577.07     56.74 o 
   9   1  10      183.00      140.07     30.97 o 
 -10   2  10      413.12      453.81     23.42 o 
  -8   2  10     1156.90     1236.85     44.52 o 
  -6   2  10       99.81      124.19      7.67 o 
  -4   2  10     2716.89     2813.64    131.82 o 
  -2   2  10    10857.86    10427.39    291.16 o 
   0   2  10     6794.56     6479.69    137.49 o 
   2   2  10      516.83      514.73     28.72 o 
   4   2  10      980.21     1059.16     26.94 o 
   6   2  10      775.71      811.09     60.30 o 
   8   2  10      127.54       84.70     14.67 o 
 -11   3  10      667.73      783.11     47.90 o 
  -9   3  10     1442.75     1305.23     46.12 o 
  -7   3  10     3155.97     2636.60     72.25 o 
  -5   3  10     7775.83     7051.33    231.38 o 
  -3   3  10    11248.46    11977.89    415.86 o 
  -1   3  10       40.57       62.83     13.17 o 
   1   3  10    10111.43     9762.33    210.07 o 
   3   3  10       10.11       23.74      7.86 o 
   5   3  10      101.38      110.76     10.33 o 
   7   3  10     1090.01      871.79     51.61 o 
 -10   4  10       11.62       14.49      8.26 o 
  -8   4  10       88.80       62.51      7.80 o 
  -6   4  10     2083.07     1917.82     96.85 o 
  -4   4  10     5923.30     5948.54    186.03 o 
  -2   4  10     8893.38     8844.40    248.59 o 
   0   4  10     1762.75     1330.15     26.64 o 
   2   4  10      733.45      645.92     18.41 o 
   4   4  10     1612.80     1462.02     36.37 o 
   6   4  10     3607.37     3862.86    216.61 o 
   8   4  10        4.40        6.98      7.49 o 
 -11   5  10      571.76      705.83     50.93 o 
  -9   5  10      178.72      119.94     10.27 o 
  -7   5  10     1197.29     1084.73     62.86 o 
  -5   5  10      226.17      228.90     21.62 o 
  -3   5  10     5356.97     5707.08    150.04 o 
  -1   5  10     2149.09     2001.71     69.21 o 
   1   5  10     3505.76     3639.46     97.81 o 
   3   5  10      622.48      622.33     68.20 o 
   5   5  10      129.53       58.34      6.71 o 
   7   5  10      185.65      107.86     14.64 o 
 -10   6  10       64.15       62.18     24.45 o 
  -8   6  10      105.13       71.27     18.94 o 
  -6   6  10     4664.92     4338.95    174.70 o 
  -4   6  10     1642.44     1228.16     51.99 o 
  -2   6  10       64.50       98.39      8.35 o 
   0   6  10     2980.69     3209.05     68.01 o 
   2   6  10     1551.63     1338.23     40.77 o 
   4   6  10      922.21      819.08     32.75 o 
   6   6  10       21.78       76.48     30.08 o 
   8   6  10       76.27       69.49     17.55 o 
 -11   7  10       27.89       18.22     17.28 o 
  -9   7  10       32.00       31.34     18.81 o 
  -7   7  10       79.43       24.87     14.62 o 
  -5   7  10      350.82      359.56     28.01 o 
  -3   7  10      394.59      290.78     14.02 o 
  -1   7  10      973.14      761.19     20.20 o 
   1   7  10     1751.09     2023.42     73.74 o 
   3   7  10      308.13      311.46     23.18 o 
   5   7  10      289.36      392.80     22.24 o 
   7   7  10       12.94       41.20     20.40 o 
 -10   8  10        0.18        1.49     10.17 o 
  -8   8  10      247.66      276.82     39.88 o 
  -6   8  10        0.38       26.04     20.05 o 
  -4   8  10     5795.21     5241.20    160.11 o 
  -2   8  10      401.14      285.80     20.50 o 
   0   8  10     2533.28     2582.08    113.83 o 
   2   8  10      540.88      553.69     38.91 o 
   4   8  10      662.03      841.88     35.50 o 
   6   8  10      261.98      310.04     30.73 o 
   8   8  10        8.66        9.90     11.87 o 
  -9   9  10      318.02      333.61     39.89 o 
  -7   9  10      402.64      368.95     31.21 o 
  -5   9  10      356.24      295.72     23.53 o 
  -3   9  10     1280.97     1294.77     45.33 o 
  -1   9  10     9566.22     9186.61    277.08 o 
   1   9  10       33.21       56.38     15.54 o 
   3   9  10      446.04      307.12     27.86 o 
   5   9  10      145.91      110.17     24.70 o 
   7   9  10       40.07       12.78     13.76 o 
 -10  10  10      153.08       82.00     28.32 o 
  -8  10  10      360.49      378.47     38.74 o 
  -6  10  10        5.11        6.52      8.71 o 
  -4  10  10     2939.18     2521.55    123.43 o 
  -2  10  10     1074.85     1155.69     72.37 o 
   0  10  10      205.71      170.21      6.87 o 
   2  10  10     1485.87     1681.20     75.01 o 
   4  10  10        1.05       -5.74      9.71 o 
   6  10  10      191.35      183.54     24.25 o 
  -9  11  10      248.60      247.58     29.21 o 
  -7  11  10       61.72       59.42     15.63 o 
  -5  11  10      386.38      446.30     27.74 o 
  -3  11  10      634.60      666.61     33.27 o 
  -1  11  10     2123.41     2388.46     75.65 o 
   1  11  10     1413.17     1389.94     71.33 o 
   3  11  10      753.69      670.69     41.95 o 
   5  11  10        2.87        8.19     11.76 o 
   7  11  10       26.62       22.25     12.86 o 
  -8  12  10     1065.73     1128.68     68.21 o 
  -6  12  10      121.23      133.79     19.92 o 
  -4  12  10      652.85      505.86     29.33 o 
  -2  12  10     2145.59     2520.65     79.55 o 
   0  12  10     1191.73     1319.70     49.95 o 
   2  12  10     1820.59     1696.76    137.72 o 
   4  12  10      348.79      349.77     64.33 o 
   6  12  10       38.59       43.59     19.20 o 
  -9  13  10       24.10       11.58     15.53 o 
  -7  13  10     1548.28     1636.67     74.24 o 
  -5  13  10      843.56      837.59     30.25 o 
  -3  13  10     1200.24     1413.87     58.56 o 
  -1  13  10      412.65      478.21     22.10 o 
   1  13  10      178.21      157.96     21.56 o 
   3  13  10     1998.21     2068.05    154.70 o 
   5  13  10      615.81      786.67     67.19 o 
  -8  14  10      131.67       89.88     19.98 o 
  -6  14  10      197.06      158.56     21.81 o 
  -4  14  10      302.30      364.10     29.50 o 
  -2  14  10     3175.09     2974.80    179.31 o 
   0  14  10      619.97      603.23     35.39 o 
   2  14  10     1197.83     1186.05     96.16 o 
   4  14  10      597.98      723.46     57.59 o 
   6  14  10        7.30       26.38     15.48 o 
  -7  15  10      652.15      627.27     41.60 o 
  -5  15  10      553.00      450.75     25.76 o 
  -3  15  10      780.00      931.93     40.15 o 
  -1  15  10     1674.66     1510.27     59.29 o 
   1  15  10       58.51       39.87     24.98 o 
   3  15  10      129.54      244.05     43.26 o 
   5  15  10      701.12      801.83     57.97 o 
  -6  16  10      245.55      265.60     25.91 o 
  -4  16  10     1142.36     1084.58     86.77 o 
  -2  16  10      517.92      426.94     25.92 o 
   0  16  10      963.78      919.79     69.97 o 
   2  16  10       29.58       52.21     18.65 o 
   4  16  10      301.48      308.10     49.90 o 
  -7  17  10      443.42      428.06     33.39 o 
  -5  17  10        9.26        5.90      8.46 o 
  -3  17  10      364.35      259.97     20.66 o 
  -1  17  10     1232.51     1007.50     57.63 o 
   1  17  10      620.19      806.37     57.64 o 
   3  17  10        2.31       -3.16     11.59 o 
  -6  18  10      334.01      368.95     30.75 o 
  -4  18  10      103.63       31.20     10.13 o 
  -2  18  10      441.29      323.75     26.78 o 
   0  18  10       85.54      110.88     23.98 o 
   2  18  10       55.42       46.57     17.74 o 
  -5  19  10       27.07       19.69     11.85 o 
  -3  19  10       18.40       14.20     11.04 o 
  -1  19  10      232.90      237.59     48.52 o 
   1  19  10      186.86      266.81     37.98 o 
  -2  20  10        0.58       -0.88     12.36 o 
   0  20  10      115.36      122.60     29.14 o 
 -11   1  11        1.08        5.12      5.36 o 
  -9   1  11      340.64      293.66     21.13 o 
  -7   1  11     1549.32     1461.23     41.40 o 
  -5   1  11     2738.47     2682.82     93.78 o 
  -3   1  11       33.40       36.53      7.03 o 
  -1   1  11     4133.69     3922.20    108.36 o 
   1   1  11      592.83      487.09     11.36 o 
   3   1  11     1627.60     1519.43     61.22 o 
   5   1  11      178.07      219.70     14.53 o 
   7   1  11      134.20       86.01     16.19 o 
 -10   2  11       86.17      116.24     23.37 o 
  -8   2  11        5.51       30.66     15.03 o 
  -6   2  11      169.29      163.69      7.95 o 
  -4   2  11      928.64      974.68     47.03 o 
  -2   2  11      524.88      789.43     53.51 o 
   0   2  11      496.44      250.32      8.37 o 
   2   2  11      189.11      201.69     12.72 o 
   4   2  11      726.06      685.38     18.63 o 
   6   2  11        2.24       13.44      7.70 o 
   8   2  11       98.09       74.21     14.54 o 
 -11   3  11       22.55       23.95     14.90 o 
  -9   3  11        8.09        3.53     13.95 o 
  -7   3  11     1540.38     1531.61     41.10 o 
  -5   3  11     5218.97     5499.52    197.50 o 
  -3   3  11      100.80       57.07      9.30 o 
  -1   3  11     1649.16     1670.72     57.23 o 
   1   3  11      167.30      255.63      8.57 o 
   3   3  11     6003.34     5651.70    128.38 o 
   5   3  11       22.78       29.64      7.38 o 
   7   3  11      204.56      157.99     26.34 o 
 -10   4  11      624.19      690.38     46.62 o 
  -8   4  11      126.34      107.41     20.17 o 
  -6   4  11      383.04      479.49     30.85 o 
  -4   4  11     1166.13     1120.65     43.59 o 
  -2   4  11     5939.77     5637.33    162.00 o 
   0   4  11     2243.67     2653.75     67.27 o 
   2   4  11      596.55      436.24     11.95 o 
   4   4  11      123.01       76.72      6.44 o 
   6   4  11      847.78      695.15     60.21 o 
   8   4  11       42.72       46.83     12.76 o 
 -11   5  11      523.68      598.57     68.87 o 
  -9   5  11      913.70      897.22     78.33 o 
  -7   5  11      192.81      204.19     29.80 o 
  -5   5  11       45.08       59.62     18.13 o 
  -3   5  11      244.18      301.07     18.21 o 
  -1   5  11    36630.84    39877.59   1627.09 o 
   1   5  11      973.13      941.11     67.56 o 
   3   5  11      983.31     1090.86     35.74 o 
   5   5  11      866.86      779.38     38.88 o 
   7   5  11      920.15      888.28     72.18 o 
 -10   6  11      578.49      642.01     63.24 o 
  -8   6  11     1572.56     1501.29     74.81 o 
  -6   6  11      498.98      542.84     40.05 o 
  -4   6  11      219.20      168.17     15.54 o 
  -2   6  11     7375.96     7918.32    196.28 o 
   0   6  11    12140.72    13187.81    347.94 o 
   2   6  11       55.26      145.20     34.73 o 
   4   6  11      676.50      832.44     35.34 o 
   6   6  11      977.24     1036.06     55.64 o 
   8   6  11       78.18       47.01     22.38 o 
 -11   7  11      403.33      404.37     53.52 o 
  -9   7  11      378.40      374.95     47.28 o 
  -7   7  11     1039.39      964.68     49.82 o 
  -5   7  11       26.74       33.70     13.77 o 
  -3   7  11      521.51      688.49     28.77 o 
  -1   7  11    20328.76    22955.83    722.28 o 
   1   7  11     4121.00     4068.49    135.19 o 
   3   7  11        5.92       22.19      8.60 o 
   5   7  11       56.30       20.33     11.93 o 
   7   7  11      612.33      478.38     30.99 o 
 -10   8  11      466.52      456.15     56.72 o 
  -8   8  11     1663.88     1533.89     73.08 o 
  -6   8  11      274.42      217.24     25.53 o 
  -4   8  11     1842.91     1697.28     56.19 o 
  -2   8  11     1932.06     2260.87    147.51 o 
   0   8  11     4668.63     4924.05    246.26 o 
   2   8  11     1542.31     1987.87     67.94 o 
   4   8  11      294.39      438.16     30.11 o 
   6   8  11      428.32      372.34     29.86 o 
  -9   9  11       24.41       13.36     14.06 o 
  -7   9  11     1243.54     1254.94     82.54 o 
  -5   9  11     4552.91     4429.25    140.84 o 
  -3   9  11      188.29      141.49     10.05 o 
  -1   9  11       23.38       51.03      8.32 o 
   1   9  11     5381.54     6144.83    231.15 o 
   3   9  11     1263.58     1447.74     54.91 o 
   5   9  11      406.84      403.99     32.19 o 
   7   9  11       41.10       35.79     17.20 o 
 -10  10  11      372.69      355.69     37.35 o 
  -8  10  11      207.47      206.04     37.36 o 
  -6  10  11       34.67       41.41     12.16 o 
  -4  10  11     3210.52     2840.76    104.52 o 
  -2  10  11     2229.89     2151.53     70.82 o 
   0  10  11      229.73      186.00     29.18 o 
   2  10  11     3900.02     4634.24    196.23 o 
   4  10  11      425.98      401.42     35.38 o 
   6  10  11       19.15       10.04     11.77 o 
  -9  11  11        4.77       -1.50     13.71 o 
  -7  11  11      749.80      811.93     42.82 o 
  -5  11  11     1881.55     1778.28     62.84 o 
  -3  11  11     1100.43      891.74     45.42 o 
  -1  11  11      173.59      102.12      8.76 o 
   1  11  11      122.41      229.84     33.15 o 
   3  11  11     1706.94     1661.71    123.92 o 
   5  11  11      248.91      344.81     36.36 o 
  -8  12  11      148.39      162.88     26.34 o 
  -6  12  11      224.67      227.89     33.19 o 
  -4  12  11     1563.69     1447.99     79.28 o 
  -2  12  11     1886.00     1860.62     69.87 o 
   0  12  11      148.49      125.93     24.57 o 
   2  12  11      228.09      212.67     45.96 o 
   4  12  11      328.12      214.96     62.23 o 
   6  12  11       29.49       41.33     16.89 o 
  -9  13  11       21.03       16.42     12.59 o 
  -7  13  11        0.68        3.97     12.40 o 
  -5  13  11      129.20      103.39      9.03 o 
  -3  13  11      509.59      552.36     33.12 o 
  -1  13  11       34.08       28.55      4.54 o 
   1  13  11     1317.30     1062.74     93.17 o 
   3  13  11      558.38      702.74    102.57 o 
   5  13  11      250.98      411.54     44.81 o 
  -8  14  11      158.32      197.66     20.84 o 
  -6  14  11      136.72      119.71     18.33 o 
  -4  14  11      238.59      228.82     20.62 o 
  -2  14  11        4.43       38.96     11.06 o 
   0  14  11        8.86       54.06     20.17 o 
   2  14  11       84.34       60.32     22.80 o 
   4  14  11        7.89        4.58     16.46 o 
  -7  15  11      233.79      199.92     33.04 o 
  -5  15  11       74.90       89.70     16.68 o 
  -3  15  11      319.81      319.40     21.50 o 
  -1  15  11        6.17       12.53      5.10 o 
   1  15  11      368.34      339.48     49.28 o 
   3  15  11      108.66      125.58     30.53 o 
   5  15  11      144.33      161.85     30.21 o 
  -6  16  11        4.64        6.27      9.59 o 
  -4  16  11        8.52        5.45      3.85 o 
  -2  16  11      291.05      294.87     18.36 o 
   0  16  11      734.94      939.33     68.06 o 
   2  16  11      267.67      396.74     53.24 o 
   4  16  11        4.59       -0.30     14.19 o 
  -5  17  11       20.34       31.13     13.70 o 
  -3  17  11      364.77      446.00     25.77 o 
  -1  17  11      742.03      690.31     80.36 o 
   1  17  11        0.87        9.29     15.83 o 
   3  17  11        0.76        5.76     15.83 o 
  -4  18  11       62.31       23.38     13.36 o 
  -2  18  11       84.13       52.73      9.57 o 
   0  18  11     1011.06      928.20     94.07 o 
   2  18  11       35.22       58.87     26.45 o 
  -3  19  11      311.70      283.06     25.40 o 
  -1  19  11      864.97      839.98    151.45 o 
   1  19  11      398.12      456.13     64.79 o 
 -10   0  12      914.09      825.44     37.32 o 
  -8   0  12       75.62       52.21     32.05 o 
  -6   0  12     2104.55     2384.87    105.66 o 
  -4   0  12    28283.16    31190.39   2573.81 o 
  -2   0  12    11395.26    12902.01   1279.62 o 
   0   0  12      331.59      243.12     15.67 o 
   2   0  12     8275.75     9016.60    286.18 o 
   4   0  12      581.44      459.12     21.46 o 
   6   0  12      156.92      180.00     29.31 o 
   8   0  12     1260.57      881.38    224.17 o 
 -11   1  12      102.77       58.11      9.99 o 
  -9   1  12      754.81      683.31     28.72 o 
  -7   1  12     4006.22     3633.08     92.52 o 
  -5   1  12     1298.60     1598.16     60.59 o 
  -3   1  12     2930.88     3052.20    137.15 o 
  -1   1  12     1243.03     1533.36     34.51 o 
   1   1  12     2186.31     2106.09     46.29 o 
   3   1  12     3137.17     3151.42     73.09 o 
   5   1  12      141.65      190.50     12.65 o 
   7   1  12      737.75      510.78     69.38 o 
 -10   2  12     1280.93     1199.36     43.08 o 
  -8   2  12     1072.63     1007.53     34.66 o 
  -6   2  12      876.38      889.93     32.06 o 
  -4   2  12    13185.40    14174.91    458.07 o 
  -2   2  12      836.08     1090.39     30.22 o 
   0   2  12     2095.32     2278.14     81.00 o 
   2   2  12     7731.46     8004.97    204.31 o 
   4   2  12       17.73       22.54      5.60 o 
   6   2  12      138.34       83.37     13.44 o 
   8   2  12      472.79      368.88     66.03 o 
 -11   3  12      136.98      119.14     15.13 o 
  -9   3  12     1198.08     1144.16     46.84 o 
  -7   3  12      296.44      203.40     22.61 o 
  -5   3  12       77.19      100.80     16.84 o 
  -3   3  12      348.64      372.21     23.58 o 
  -1   3  12    11823.01    11570.55    435.45 o 
   1   3  12     4134.86     4097.31     82.09 o 
   3   3  12       87.68       93.22     12.05 o 
   5   3  12      567.96      453.37     23.66 o 
   7   3  12       74.48       37.43     10.47 o 
 -10   4  12      584.72      644.79     51.66 o 
  -8   4  12     2132.65     2124.75    103.98 o 
  -6   4  12      407.83      358.46     32.14 o 
  -4   4  12      334.37      302.12     23.08 o 
  -2   4  12       55.45       35.95      6.05 o 
   0   4  12     1235.17     1218.83     33.91 o 
   2   4  12     3442.13     2979.69     92.54 o 
   4   4  12      562.88      654.47     24.20 o 
   6   4  12        1.90        9.64      6.45 o 
   8   4  12      131.92       89.39     26.26 o 
 -11   5  12      145.37      123.79     37.31 o 
  -9   5  12        3.53        0.90      8.32 o 
  -7   5  12      899.11      805.74     44.47 o 
  -5   5  12      491.78      576.24     29.45 o 
  -3   5  12        2.75       22.54      6.76 o 
  -1   5  12    11967.25    12512.82    395.41 o 
   1   5  12      171.56      176.93     32.59 o 
   3   5  12       47.73       70.51     12.57 o 
   5   5  12       15.58       14.35      3.76 o 
   7   5  12       21.50       30.39     15.70 o 
 -10   6  12      208.42      232.53     39.03 o 
  -8   6  12        2.45       -3.94     20.82 o 
  -6   6  12       58.61       52.19     17.94 o 
  -4   6  12     4094.62     3444.22    102.80 o 
  -2   6  12      403.27      430.41     15.96 o 
   0   6  12     2203.92     2451.59     80.12 o 
   2   6  12     1840.06     1819.20     65.63 o 
   4   6  12      376.39      510.29     30.75 o 
   6   6  12       54.46       90.94     22.15 o 
  -9   7  12      263.07      265.39     42.05 o 
  -7   7  12      439.51      432.23     35.67 o 
  -5   7  12      437.17      347.09     27.19 o 
  -3   7  12       67.89       95.14      9.94 o 
  -1   7  12        6.68       19.47      9.93 o 
   1   7  12      214.31      475.48     53.64 o 
   3   7  12      242.27      309.19     24.38 o 
   5   7  12       49.37      108.79     17.91 o 
   7   7  12        6.78        7.20     11.18 o 
 -10   8  12      166.00      170.07     35.90 o 
  -8   8  12     1291.12     1238.13     73.70 o 
  -6   8  12      510.01      461.50     34.97 o 
  -4   8  12     2215.66     2058.98     66.82 o 
  -2   8  12      188.49      100.28      6.96 o 
   0   8  12     2270.04     2759.80    161.50 o 
   2   8  12        9.95       30.74     15.09 o 
   4   8  12      382.57      477.13     35.46 o 
   6   8  12       55.52       21.85     11.39 o 
  -9   9  12      117.28       70.08     27.46 o 
  -7   9  12      173.85      165.81     29.98 o 
  -5   9  12       33.77       38.31     12.55 o 
  -3   9  12     1014.39     1139.85     52.06 o 
  -1   9  12      855.83      982.68     42.99 o 
   1   9  12      940.41      958.61     58.38 o 
   3   9  12       48.22       27.21     15.91 o 
   5   9  12       60.55       60.31     19.82 o 
   7   9  12       19.28       11.74     12.17 o 
 -10  10  12       12.92        7.42     18.36 o 
  -8  10  12      145.13      171.46     28.91 o 
  -6  10  12     1589.74     1454.56     57.80 o 
  -4  10  12       46.75      121.28     27.53 o 
  -2  10  12      157.85      213.32     13.53 o 
   0  10  12        2.50        7.01      7.50 o 
   2  10  12      462.66      598.89     41.16 o 
   4  10  12     1149.34     1562.49     85.58 o 
   6  10  12       10.97       12.57     14.95 o 
  -9  11  12      437.07      344.69     40.08 o 
  -7  11  12      173.49      181.23     30.36 o 
  -5  11  12     1787.84     1823.69     67.43 o 
  -3  11  12     2412.19     2202.01     76.34 o 
  -1  11  12      253.34      290.64     17.31 o 
   1  11  12     2282.21     2534.39    138.08 o 
   3  11  12      573.96      734.72     46.01 o 
   5  11  12       59.51       87.80     22.65 o 
  -8  12  12       52.64       39.76     17.24 o 
  -6  12  12      234.01      223.07     28.71 o 
  -4  12  12     1060.06     1072.91     44.85 o 
  -2  12  12     1821.00     1615.15     50.59 o 
   0  12  12     1112.51     1149.92     73.50 o 
   2  12  12      116.07      164.80     30.12 o 
   4  12  12       53.16       72.26     23.71 o 
   6  12  12      221.85      200.23     28.81 o 
  -9  13  12      404.91      425.67     32.31 o 
  -7  13  12      612.92      710.14     45.79 o 
  -5  13  12      437.41      400.83     25.10 o 
  -3  13  12      960.55      746.20     31.86 o 
  -1  13  12      382.05      307.50     35.00 o 
   1  13  12      796.09     1108.79    128.54 o 
   3  13  12      607.43      653.16     69.39 o 
   5  13  12      146.62      193.89     33.89 o 
  -8  14  12       68.21       52.69     20.41 o 
  -6  14  12      687.43      679.19     35.94 o 
  -4  14  12       27.58       51.02     14.37 o 
  -2  14  12     3261.68     3063.39    214.00 o 
   0  14  12     2473.28     2753.94    118.34 o 
   2  14  12      157.35      202.42     52.29 o 
   4  14  12       55.81       19.17     17.28 o 
  -7  15  12      530.51      560.28     36.67 o 
  -5  15  12      113.93       74.10     17.15 o 
  -3  15  12      204.26      196.73     16.74 o 
  -1  15  12     1670.64     1694.36    140.18 o 
   1  15  12      749.13      857.77    103.93 o 
   3  15  12       43.23       28.73     23.51 o 
  -6  16  12     1104.11     1095.09     55.58 o 
  -4  16  12       14.45       12.26     11.14 o 
  -2  16  12      177.26      190.47     17.85 o 
   0  16  12     1443.74     1478.71    130.42 o 
   2  16  12      433.00      451.32     53.64 o 
   4  16  12       98.56       64.91     27.61 o 
  -5  17  12      282.36      350.20     37.31 o 
  -3  17  12      264.51      294.11     20.67 o 
  -1  17  12      678.73      635.06     96.70 o 
   1  17  12      166.73      181.88     30.64 o 
   3  17  12       35.45       18.35     18.59 o 
  -4  18  12       59.96       82.28     18.14 o 
  -2  18  12       38.04       16.28     23.96 o 
   0  18  12      135.29       79.18     29.38 o 
   2  18  12       10.19       24.62     16.60 o 
  -3  19  12      165.80       68.03     48.13 o 
  -1  19  12      133.37      153.50     42.83 o 
 -11   1  13       48.93       43.59     25.86 o 
  -9   1  13      268.00      222.86     25.75 o 
  -7   1  13        1.33       12.13     12.20 o 
  -5   1  13       96.71      143.37      9.18 o 
  -3   1  13      475.09      565.00     61.82 o 
  -1   1  13       75.45       71.50      5.78 o 
   1   1  13      127.12      180.50     18.47 o 
   3   1  13      395.75      437.71     17.37 o 
   5   1  13        8.57       26.51      6.51 o 
   7   1  13        2.71        8.73      5.75 o 
 -10   2  13        0.83        0.58      6.11 o 
  -8   2  13      145.06      166.07     11.13 o 
  -6   2  13       68.36       78.51     17.04 o 
  -4   2  13     6576.82     6851.21    205.58 o 
  -2   2  13      996.35      826.20     25.92 o 
   0   2  13     1299.60     1434.06     34.10 o 
   2   2  13      478.77      417.17     23.77 o 
   4   2  13       18.11       36.69      6.80 o 
   6   2  13      296.81      243.69     26.59 o 
 -11   3  13      136.35      136.79     15.22 o 
  -9   3  13      993.01      975.02     51.76 o 
  -7   3  13      655.02      555.74     56.31 o 
  -5   3  13        2.21        1.42      6.04 o 
  -3   3  13        4.60       14.90     12.37 o 
  -1   3  13     2303.99     2288.92     71.89 o 
   1   3  13     2303.89     2413.95     52.16 o 
   3   3  13      763.48      939.48     31.17 o 
   5   3  13      141.38      157.82     22.45 o 
   7   3  13        1.17        5.31      6.31 o 
 -10   4  13      231.17      148.25     39.80 o 
  -8   4  13      395.44      287.56     33.41 o 
  -6   4  13      831.85      829.40    168.02 o 
  -4   4  13     1801.23     1666.82     56.51 o 
  -2   4  13      144.87      147.86     10.89 o 
   0   4  13     5535.13     5692.35    138.26 o 
   2   4  13      568.20      667.47     30.67 o 
   4   4  13       63.20       80.24      7.69 o 
   6   4  13      283.96      226.58     33.73 o 
 -11   5  13       42.94       25.24     18.44 o 
  -9   5  13      640.69      691.40     51.88 o 
  -7   5  13     3429.95     3013.22    142.80 o 
  -5   5  13      109.89      187.70     64.43 o 
  -3   5  13     2032.55     2050.29    118.19 o 
  -1   5  13     2237.99     2142.04     68.87 o 
   1   5  13     3278.95     3861.03     87.31 o 
   3   5  13      304.50      333.74     21.68 o 
   5   5  13      597.84      537.74     44.93 o 
   7   5  13       31.45       22.06     12.37 o 
 -10   6  13      452.35      447.26     47.55 o 
  -8   6  13     3944.22     3855.86    164.65 o 
  -6   6  13     2140.72     2201.64    144.05 o 
  -4   6  13      292.07      353.84     27.58 o 
  -2   6  13       13.52        4.00      4.97 o 
   0   6  13     9569.79    10752.79    299.49 o 
   2   6  13     1872.52     2108.94     70.54 o 
   4   6  13     1377.22     1648.48     59.35 o 
   6   6  13       62.83       55.84     18.99 o 
  -9   7  13      604.27      552.15     43.26 o 
  -7   7  13      882.90      878.60     57.29 o 
  -5   7  13      500.46      542.54     28.35 o 
  -3   7  13     2792.99     2367.40    156.97 o 
  -1   7  13    11237.78    12916.44    423.18 o 
   1   7  13     1204.78     1261.50     45.88 o 
   3   7  13     1666.99     1569.38     90.85 o 
   5   7  13      944.07      907.04     42.34 o 
   7   7  13       40.98       32.75     14.51 o 
 -10   8  13      742.72      806.68     63.81 o 
  -8   8  13     1002.06      961.28     73.92 o 
  -6   8  13      781.20      809.02     41.62 o 
  -4   8  13      424.34      419.77     31.64 o 
  -2   8  13      619.25      595.08     18.48 o 
   0   8  13     3851.10     4217.69    134.80 o 
   2   8  13     1213.84     1114.48     52.91 o 
   4   8  13      593.27      666.11     45.76 o 
   6   8  13      272.41      269.07     27.57 o 
  -9   9  13      761.41      783.32     69.88 o 
  -7   9  13      345.72      380.14     30.76 o 
  -5   9  13       19.65       37.90     14.66 o 
  -3   9  13     6371.25     6783.73    191.30 o 
  -1   9  13      566.39      524.53     42.32 o 
   1   9  13     1188.14     1013.01     42.78 o 
   3   9  13      210.29      226.95     23.63 o 
   5   9  13      219.66      284.21     31.31 o 
 -10  10  13      212.81      193.32     35.85 o 
  -8  10  13       73.90      106.03     29.44 o 
  -6  10  13      473.61      513.26     37.37 o 
  -4  10  13     2863.58     3138.12    120.20 o 
  -2  10  13     1841.86     1926.20     65.45 o 
   0  10  13      216.31      169.18     19.30 o 
   2  10  13      739.72      680.35     50.67 o 
   4  10  13        2.75       12.51     17.44 o 
   6  10  13      415.81      464.25     48.77 o 
  -9  11  13      525.72      600.33     46.33 o 
  -7  11  13      590.49      649.56     43.81 o 
  -5  11  13        5.30       15.34     11.12 o 
  -3  11  13      264.95      316.13     15.28 o 
  -1  11  13      376.86      261.33     23.76 o 
   1  11  13      934.73     1000.30     82.22 o 
   3  11  13     1501.29     2029.04     97.77 o 
   5  11  13       69.31       63.75     31.34 o 
  -8  12  13        1.79        4.64      8.83 o 
  -6  12  13      910.80     1104.54     47.02 o 
  -4  12  13      534.90      441.36     23.83 o 
  -2  12  13      182.88      172.10     13.38 o 
   0  12  13       63.13       49.83     26.53 o 
   2  12  13      586.08      660.57     40.53 o 
   4  12  13        1.31        3.71     13.34 o 
  -7  13  13       50.73       39.39     14.97 o 
  -5  13  13        0.59        7.96      9.57 o 
  -3  13  13      293.24      266.77     15.04 o 
  -1  13  13       39.20       21.12      4.56 o 
   1  13  13        8.35      114.02     86.82 o 
   3  13  13      793.07      967.72     64.24 o 
   5  13  13        7.00       -2.30     12.53 o 
  -8  14  13        6.48        1.54      9.91 o 
  -6  14  13      520.12      524.09     40.33 o 
  -4  14  13       51.17       73.33     10.63 o 
  -2  14  13       80.76       82.08     11.28 o 
   0  14  13        7.86       57.22     21.13 o 
   2  14  13      100.95      127.60     35.29 o 
   4  14  13       48.91       25.36     19.01 o 
  -7  15  13      176.06      188.65     23.21 o 
  -5  15  13        0.20       13.77     11.37 o 
  -3  15  13      430.93      501.58     41.43 o 
  -1  15  13       10.80       17.43     18.61 o 
   1  15  13      646.15      710.44     67.17 o 
   3  15  13        0.18       -0.67     10.93 o 
  -6  16  13       53.26       63.11     16.17 o 
  -4  16  13       10.79        6.63      9.67 o 
  -2  16  13       28.81       20.72      7.70 o 
   0  16  13      302.58      303.33     51.06 o 
   2  16  13       15.16       18.54     19.25 o 
  -5  17  13      202.97      200.89     30.23 o 
  -3  17  13      229.28      211.47     14.85 o 
  -1  17  13      393.22      430.49     53.43 o 
   1  17  13      100.98      153.23     29.15 o 
  -4  18  13        1.97        3.94      9.17 o 
  -2  18  13      363.79      433.45     67.56 o 
   0  18  13      109.27      119.55     29.28 o 
 -10   0  14       69.30       57.47     23.08 o 
  -8   0  14     1024.76      966.05     71.81 o 
  -6   0  14     4434.88     4525.85    191.51 o 
  -4   0  14      392.34      354.97     40.62 o 
  -2   0  14     5355.52     4660.40    180.62 o 
   0   0  14     7377.01     7449.54    253.69 o 
   2   0  14      434.78      397.29     33.18 o 
   4   0  14      281.05      214.19     33.00 o 
   6   0  14      382.07      446.63     68.01 o 
 -11   1  14      376.66      491.83     46.65 o 
  -9   1  14     2712.94     2726.97    101.49 o 
  -7   1  14      488.29      549.77     31.06 o 
  -5   1  14       45.07      146.81      9.47 o 
  -3   1  14     4307.11     4170.32    200.25 o 
  -1   1  14      247.94      208.88      7.79 o 
   1   1  14    10351.54    10014.43    544.61 o 
   3   1  14      957.63     1055.63     34.04 o 
   5   1  14       33.50       25.76      6.74 o 
   7   1  14      228.23      136.87     29.94 o 
 -10   2  14       61.09       25.01      7.01 o 
  -8   2  14      633.19      604.59     41.12 o 
  -6   2  14     6446.19     6110.47    231.81 o 
  -4   2  14      273.73      293.33     18.91 o 
  -2   2  14     1787.14     1641.35     41.62 o 
   0   2  14     3643.02     3590.69    115.78 o 
   2   2  14     1240.93     1170.13     36.56 o 
   4   2  14      668.52      641.97     33.63 o 
   6   2  14       44.44       45.28      9.94 o 
 -11   3  14       59.43       83.51     12.81 o 
  -9   3  14      427.37      272.30     68.74 o 
  -7   3  14      168.34      130.34     21.73 o 
  -5   3  14     2068.12     1821.93     67.40 o 
  -3   3  14     8025.03     8048.54    416.68 o 
  -1   3  14      599.55      506.12     18.01 o 
   1   3  14      267.48      347.99     60.10 o 
   3   3  14     2724.79     2572.62     71.75 o 
   5   3  14      374.39      306.42     27.97 o 
   7   3  14       49.67       49.31     12.79 o 
 -10   4  14        1.95        5.72     13.76 o 
  -8   4  14      535.70      552.64     55.19 o 
  -6   4  14     4310.21     4077.30    143.69 o 
  -4   4  14      411.94      364.61     19.45 o 
  -2   4  14      562.24      532.54     27.91 o 
   0   4  14     1675.32     1657.32     71.89 o 
   2   4  14       66.49       85.55      6.98 o 
   4   4  14     2095.85     2196.99     80.23 o 
   6   4  14       36.30       50.46     14.95 o 
  -9   5  14      241.33      175.27     26.47 o 
  -7   5  14       61.84       56.68     21.65 o 
  -5   5  14      878.24      929.68     41.83 o 
  -3   5  14     4616.57     4597.64    133.01 o 
  -1   5  14      163.10      156.96     23.11 o 
   1   5  14      685.73      556.16     39.67 o 
   3   5  14     2071.33     1912.78     61.64 o 
   5   5  14      136.39      115.70     22.66 o 
   7   5  14        0.88        2.11     12.09 o 
 -10   6  14       45.29       38.79     27.23 o 
  -8   6  14      463.75      445.99     89.51 o 
  -6   6  14       38.24       68.52     14.16 o 
  -4   6  14      423.96      393.96     50.25 o 
  -2   6  14     2342.86     2408.96    117.95 o 
   0   6  14       38.99       75.92      6.87 o 
   2   6  14        1.34       20.66     14.68 o 
   4   6  14        4.34        8.51     12.70 o 
   6   6  14      122.88       97.13     18.38 o 
  -9   7  14      837.47      813.61     53.11 o 
  -7   7  14      319.70      275.31     28.99 o 
  -5   7  14      312.42      314.25     24.47 o 
  -3   7  14      224.19      296.49     33.84 o 
  -1   7  14      127.03      163.70     12.97 o 
   1   7  14      210.32      286.45     24.69 o 
   3   7  14       41.66       60.38     14.95 o 
   5   7  14       53.88       77.71     18.37 o 
 -10   8  14        5.63       10.25     15.08 o 
  -8   8  14      207.01      185.90     33.74 o 
  -6   8  14        3.98       11.39      8.85 o 
  -4   8  14       10.62       27.74     12.01 o 
  -2   8  14      616.96      467.63     31.32 o 
   0   8  14     1600.89     1782.82     76.65 o 
   2   8  14     1380.01     1829.22     90.86 o 
   4   8  14       31.21       43.79     21.65 o 
   6   8  14        7.48       22.98     11.68 o 
  -9   9  14      242.26      261.37     44.26 o 
  -7   9  14      985.72     1007.26     56.06 o 
  -5   9  14      800.67      743.04     37.97 o 
  -3   9  14       37.99       23.91      4.21 o 
  -1   9  14        4.12       -2.79      4.52 o 
   1   9  14      209.26      248.98     27.17 o 
   3   9  14       18.68        0.33      8.44 o 
   5   9  14      133.83      125.49     30.99 o 
  -8  10  14      102.69       77.64     20.23 o 
  -6  10  14       78.57       77.52     20.63 o 
  -4  10  14      178.86      186.13     19.19 o 
  -2  10  14       66.12       55.32      7.56 o 
   0  10  14     1357.45     1779.94     83.70 o 
   2  10  14      196.00      233.93     33.76 o 
   4  10  14       36.72       36.94     17.77 o 
  -9  11  14      192.43      228.92     29.35 o 
  -7  11  14      387.02      353.97     30.67 o 
  -5  11  14      490.44      353.22     30.48 o 
  -3  11  14       52.03       34.41      5.39 o 
  -1  11  14      809.63     1193.05     56.20 o 
   1  11  14     3433.49     3557.65    150.13 o 
   3  11  14       12.88       22.60     16.53 o 
   5  11  14        1.07        0.54      9.56 o 
  -8  12  14       87.62       41.80     15.89 o 
  -6  12  14      430.47      460.77     31.71 o 
  -4  12  14      715.64      836.59     38.23 o 
  -2  12  14       77.09      135.25     11.73 o 
   0  12  14     1109.33     1452.57     88.08 o 
   2  12  14     1455.77     1429.48     76.81 o 
   4  12  14        7.80       19.32     18.19 o 
  -7  13  14      132.65       90.54     24.89 o 
  -5  13  14      803.12      794.66     42.43 o 
  -3  13  14       22.83       18.32      4.88 o 
  -1  13  14      836.84     1306.52    112.50 o 
   1  13  14     2441.91     2771.01    153.47 o 
   3  13  14      238.68      274.29     38.23 o 
  -8  14  14      275.03      225.04     28.70 o 
  -6  14  14      318.77      393.67     48.69 o 
  -4  14  14     1082.24     1133.64     45.71 o 
  -2  14  14      257.88      203.73     27.58 o 
   0  14  14      372.10      312.93     47.85 o 
   2  14  14      478.84      585.65     44.61 o 
   4  14  14      285.13      368.99     46.66 o 
  -7  15  14      113.22       62.56     15.37 o 
  -5  15  14      955.42     1115.93     57.70 o 
  -3  15  14      329.99      240.55     45.04 o 
  -1  15  14      208.85      208.15     55.64 o 
   1  15  14      343.37      464.56     68.25 o 
   3  15  14      374.75      523.11     44.07 o 
  -6  16  14       71.87       43.75     13.12 o 
  -4  16  14      424.03      357.82     35.69 o 
  -2  16  14      560.11      424.26     78.32 o 
   0  16  14      193.01      266.44     61.95 o 
   2  16  14      118.74      139.17     25.55 o 
  -5  17  14      473.34      397.95     31.13 o 
  -3  17  14      290.82      294.07     55.64 o 
  -1  17  14      497.41      484.56     57.66 o 
   1  17  14        3.94        6.90     14.44 o 
  -2  18  14      173.37      176.99     59.19 o 
   0  18  14      362.22      407.99     56.52 o 
 -11   1  15        0.71        1.28     10.04 o 
  -9   1  15      160.13      131.75     28.81 o 
  -7   1  15     1163.09     1117.67     37.32 o 
  -5   1  15      313.79      310.35     14.41 o 
  -3   1  15     1078.62     1004.53     47.67 o 
  -1   1  15      413.14      332.63     11.92 o 
   1   1  15     1437.89     1386.96     46.02 o 
   3   1  15      106.16      109.07     11.24 o 
   5   1  15       12.04       22.84      6.56 o 
   7   1  15        3.43        2.48      8.61 o 
 -10   2  15       83.66       84.08     23.41 o 
  -8   2  15      578.30      573.69     41.09 o 
  -6   2  15     3921.10     4041.62    173.53 o 
  -4   2  15       17.40        3.68      9.12 o 
  -2   2  15      192.32      208.79      9.67 o 
   0   2  15       33.46       14.09      5.32 o 
   2   2  15     2170.70     1932.95     52.45 o 
   4   2  15       18.71       16.79      5.27 o 
   6   2  15        1.81        5.26      7.78 o 
 -11   3  15       54.74       54.50     23.06 o 
  -9   3  15      664.67      649.63     60.02 o 
  -7   3  15     1134.95     1116.81     66.08 o 
  -5   3  15      601.35      667.56     33.22 o 
  -3   3  15     1427.46     1320.10     49.41 o 
  -1   3  15      444.42      433.29     18.47 o 
   1   3  15     4894.82     4546.49    116.71 o 
   3   3  15      261.66      207.79     11.19 o 
   5   3  15      133.42       85.76     16.42 o 
 -10   4  15      119.24       91.30     28.56 o 
  -8   4  15     1774.03     1892.28     97.39 o 
  -6   4  15       52.64       51.30     15.76 o 
  -4   4  15     1772.43     1859.21     54.35 o 
  -2   4  15      925.50      973.89     46.17 o 
   0   4  15      468.68      404.27     17.79 o 
   2   4  15      467.76      300.71     15.42 o 
   4   4  15      351.51      306.90     25.63 o 
   6   4  15      318.38      386.94     55.07 o 
  -9   5  15       96.56       74.07     35.40 o 
  -7   5  15      839.33      781.80     66.28 o 
  -5   5  15     1005.03     1063.91     54.48 o 
  -3   5  15     4410.89     4358.78    156.46 o 
  -1   5  15      219.25      280.28     32.69 o 
   1   5  15       43.30       30.33      5.44 o 
   3   5  15     1240.80     1079.44     46.92 o 
   5   5  15      729.54      803.48     59.54 o 
 -10   6  15      594.28      704.75     70.03 o 
  -8   6  15     2159.80     2090.15    107.02 o 
  -6   6  15      300.01      365.73     55.13 o 
  -4   6  15      300.58      304.29     16.42 o 
  -2   6  15    11910.83    12681.13    433.84 o 
   0   6  15        7.36        9.85      3.36 o 
   2   6  15      675.38      879.50     43.70 o 
   4   6  15      711.76      767.64     49.20 o 
   6   6  15      159.21      102.02     21.86 o 
  -9   7  15      188.00      104.99     23.45 o 
  -7   7  15      650.60      638.25     43.26 o 
  -5   7  15     1679.42     1712.80     56.30 o 
  -3   7  15     2495.42     2488.47     63.37 o 
  -1   7  15     2702.94     2520.27     69.60 o 
   1   7  15        5.64       18.51     10.30 o 
   3   7  15      344.14      360.19     27.70 o 
   5   7  15      817.58      801.14     62.15 o 
 -10   8  15      181.50      167.61     39.50 o 
  -8   8  15     1821.18     1813.72    105.13 o 
  -6   8  15      331.18      271.86     21.86 o 
  -4   8  15        7.21       13.80      6.99 o 
  -2   8  15     2654.80     2674.45     78.42 o 
   0   8  15      916.65     1156.26     65.60 o 
   2   8  15     1381.20     1739.04     69.37 o 
   4   8  15      571.51      658.21     48.13 o 
   6   8  15       25.67       13.88     11.08 o 
  -9   9  15      109.61       76.32     25.18 o 
  -7   9  15     1259.15     1198.10     58.60 o 
  -5   9  15     1495.70     1315.23     52.63 o 
  -3   9  15       65.82       67.50      5.27 o 
  -1   9  15     1129.54     1310.63     67.02 o 
   1   9  15     2848.97     3393.16    129.31 o 
   3   9  15      278.60      315.94     33.98 o 
   5   9  15       11.77        0.57      8.08 o 
  -8  10  15     1018.67     1040.14     55.29 o 
  -6  10  15      984.50      902.98     46.77 o 
  -4  10  15      694.44      552.94     30.87 o 
  -2  10  15       75.09       51.25      8.99 o 
   0  10  15     1377.96     1711.78     71.63 o 
   2  10  15      539.07      548.40     38.18 o 
   4  10  15      318.82      351.16     43.89 o 
  -9  11  15      117.89      117.84     23.55 o 
  -7  11  15       96.38       97.78     22.93 o 
  -5  11  15     1869.90     1682.42     75.05 o 
  -3  11  15      416.15      437.77     20.95 o 
  -1  11  15      132.24      286.89     21.67 o 
   1  11  15     1945.12     2252.79    102.24 o 
   3  11  15      271.67      303.78     29.85 o 
   5  11  15       48.95       52.73     21.73 o 
  -8  12  15      150.29      133.40     29.10 o 
  -6  12  15      300.63      258.17     32.03 o 
  -4  12  15      183.88      188.55     20.99 o 
  -2  12  15      939.10     1035.08     66.05 o 
   0  12  15       15.03       36.58     15.52 o 
   2  12  15        1.94       16.78     17.15 o 
   4  12  15      343.04      517.53     45.68 o 
  -7  13  15        0.19        2.92      9.97 o 
  -5  13  15      154.69      202.92     22.64 o 
  -3  13  15      225.07      226.48     15.50 o 
  -1  13  15       81.76      130.32     39.88 o 
   1  13  15       48.54       70.93     22.28 o 
   3  13  15      109.96      131.65     29.10 o 
  -6  14  15       68.78       76.28     19.07 o 
  -4  14  15        3.71       14.32      9.27 o 
  -2  14  15      955.97     1076.90     52.41 o 
   0  14  15        0.06       46.73     34.74 o 
   2  14  15      171.25      150.95     28.10 o 
  -5  15  15      138.86      175.21     21.14 o 
  -3  15  15       22.99        8.56      8.36 o 
  -1  15  15        4.14       19.25     12.24 o 
   1  15  15       17.72       23.18     13.64 o 
  -6  16  15      188.79      175.48     19.32 o 
  -4  16  15      197.47      187.56     20.91 o 
  -2  16  15       17.66       32.79     27.38 o 
   0  16  15        9.99       23.76     12.71 o 
  -3  17  15       45.00       60.73     26.66 o 
  -1  17  15      211.81      136.42     35.29 o 
 -10   0  16       61.84       63.87     32.23 o 
  -8   0  16      491.98      428.99     20.44 o 
  -6   0  16     7923.01     8451.08    963.03 o 
  -4   0  16     3368.13     3522.17    250.80 o 
  -2   0  16      501.70      451.03     30.15 o 
   0   0  16      143.98      183.37     15.95 o 
   2   0  16     1263.30     1184.85     60.86 o 
   4   0  16     1883.86     1749.40    174.42 o 
   6   0  16      237.08      151.40     40.89 o 
  -9   1  16      179.57      197.36     25.67 o 
  -7   1  16     1950.94     1703.87     63.66 o 
  -5   1  16     6334.85     7369.37    379.59 o 
  -3   1  16      539.90      382.58     17.65 o 
  -1   1  16     3298.83     3387.31     88.29 o 
   1   1  16     2106.09     2089.10     60.06 o 
   3   1  16      211.50      204.63     17.77 o 
   5   1  16      376.11      242.81     19.41 o 
 -10   2  16      481.31      497.76     56.13 o 
  -8   2  16      278.42      261.49     33.13 o 
  -6   2  16     1729.55     1815.67    119.56 o 
  -4   2  16     1282.83     1229.35     72.02 o 
  -2   2  16     1505.34     1578.25     76.82 o 
   0   2  16       77.00      126.52     10.82 o 
   2   2  16     1268.21     1235.86     38.88 o 
   4   2  16      499.99      393.83     34.97 o 
   6   2  16      248.18      195.85     44.61 o 
  -9   3  16       42.89       23.44     16.31 o 
  -7   3  16     2306.80     2020.54     92.66 o 
  -5   3  16     1330.80     1441.60     98.99 o 
  -3   3  16      439.22      478.08     27.26 o 
  -1   3  16     4003.46     4103.42    161.12 o 
   1   3  16      697.28      594.59     22.08 o 
   3   3  16      176.37      104.42     10.11 o 
   5   3  16      163.22      175.41     23.07 o 
 -10   4  16      626.40      717.75     61.66 o 
  -8   4  16      896.78      824.31     58.14 o 
  -6   4  16     2114.38     2034.71     75.61 o 
  -4   4  16      907.75      935.98     45.47 o 
  -2   4  16     4162.79     3834.78    133.04 o 
   0   4  16      880.39      906.25     27.62 o 
   2   4  16      400.70      398.22     29.01 o 
   4   4  16        6.34        6.29      9.08 o 
   6   4  16       13.93        5.14     12.19 o 
  -9   5  16        5.03        4.98     16.23 o 
  -7   5  16     2386.12     2244.45    115.16 o 
  -5   5  16       77.53      103.06     20.14 o 
  -3   5  16       26.56      101.00     61.02 o 
  -1   5  16      241.74      167.64     11.67 o 
   1   5  16      413.98      321.26     23.33 o 
   3   5  16      101.61       99.96     18.59 o 
   5   5  16      225.55      313.38     30.80 o 
 -10   6  16        1.05        8.23     20.42 o 
  -8   6  16      454.45      430.29     52.32 o 
  -6   6  16      324.58      379.21     37.80 o 
  -4   6  16       18.06       16.45      7.84 o 
  -2   6  16      857.08      714.71     48.87 o 
   0   6  16       47.46       20.23      4.03 o 
   2   6  16      156.34      249.51     31.15 o 
   4   6  16       53.23       73.38     20.99 o 
  -9   7  16      422.63      386.59     42.22 o 
  -7   7  16      268.38      338.59     54.80 o 
  -5   7  16      436.61      377.13     25.08 o 
  -3   7  16      718.87      754.51     31.95 o 
  -1   7  16       77.86       62.78     15.02 o 
   1   7  16        9.89       10.04     13.57 o 
   3   7  16       37.67       15.09     13.30 o 
   5   7  16      125.59      102.74     19.09 o 
  -8   8  16       81.33       69.21     21.97 o 
  -6   8  16      120.71       80.26     16.40 o 
  -4   8  16     1124.44     1103.52     39.78 o 
  -2   8  16      999.51     1230.73     47.13 o 
   0   8  16      498.38      591.42     33.47 o 
   2   8  16       38.20       47.81     21.55 o 
   4   8  16      112.67      111.11     27.48 o 
  -9   9  16      611.16      605.35     51.25 o 
  -7   9  16      157.33      152.41     22.63 o 
  -5   9  16      161.07      158.35     18.72 o 
  -3   9  16      192.28      285.50     35.95 o 
  -1   9  16      680.42      696.51     55.91 o 
   1   9  16      515.15      472.12     36.53 o 
   3   9  16      636.82      819.41     48.05 o 
   5   9  16       17.13        0.22      9.83 o 
  -8  10  16       11.48        2.67     10.63 o 
  -6  10  16     1165.62     1164.95     59.37 o 
  -4  10  16      110.85      132.62     18.89 o 
  -2  10  16      497.61      469.94     21.08 o 
   0  10  16     2388.61     2877.22    120.24 o 
   2  10  16      545.47      666.65     51.94 o 
   4  10  16        4.90        7.04     13.77 o 
  -7  11  16      445.90      386.58     40.71 o 
  -5  11  16     1229.58     1174.74     47.88 o 
  -3  11  16       21.91       11.80      4.36 o 
  -1  11  16        2.72       10.10      8.45 o 
   1  11  16      478.90      746.11     51.20 o 
   3  11  16      480.57      593.16     46.53 o 
  -8  12  16        4.90        2.49     11.69 o 
  -6  12  16     3355.68     3448.72    147.22 o 
  -4  12  16      389.23      368.47     24.46 o 
  -2  12  16       18.42       30.19      7.04 o 
   0  12  16      103.80      125.62     19.04 o 
   2  12  16      594.10      764.79     44.24 o 
   4  12  16      322.26      389.45     42.64 o 
  -7  13  16      201.82      183.12     26.92 o 
  -5  13  16      138.54      119.26     17.39 o 
  -3  13  16     1466.43     1292.36    138.45 o 
  -1  13  16      225.67      270.89     30.74 o 
   1  13  16      335.88      491.41     36.59 o 
   3  13  16      115.07       98.79     24.26 o 
  -6  14  16      372.01      293.08     28.95 o 
  -4  14  16     1184.33     1124.85     68.99 o 
  -2  14  16       50.34       82.33     32.10 o 
   0  14  16      433.63      462.97     40.59 o 
   2  14  16       24.43        8.57     18.33 o 
  -5  15  16       31.78       33.26     11.39 o 
  -3  15  16     1253.41     1604.26    152.96 o 
  -1  15  16      273.57      291.73     24.62 o 
   1  15  16      330.28      351.82     34.65 o 
  -4  16  16      354.15      385.80     41.20 o 
  -2  16  16      404.60      489.68     61.38 o 
   0  16  16      285.77      312.21     41.37 o 
  -3  17  16      373.45      369.97     56.10 o 
  -9   1  17      106.96       86.43     21.05 o 
  -7   1  17      177.13      124.03     23.84 o 
  -5   1  17        1.53       -5.44      8.84 o 
  -3   1  17      533.42      574.43     18.51 o 
  -1   1  17      385.29      416.94     16.98 o 
   1   1  17      208.25      172.26     12.66 o 
   3   1  17       36.94       40.34     12.43 o 
   5   1  17        3.69        0.48      5.66 o 
 -10   2  17        4.76       15.89     20.78 o 
  -8   2  17      214.08      192.20     28.91 o 
  -6   2  17      619.71      543.89     51.39 o 
  -4   2  17      296.75      291.42     27.66 o 
  -2   2  17      283.94      319.21     16.43 o 
   0   2  17       14.05       20.55      7.84 o 
   2   2  17      144.57      148.09      9.91 o 
   4   2  17      350.00      368.23     39.65 o 
  -9   3  17       76.80       45.14     18.00 o 
  -7   3  17      120.75      108.18     15.93 o 
  -5   3  17      554.52      513.83     45.20 o 
  -3   3  17     1003.36      965.87     40.46 o 
  -1   3  17     1457.50     1488.87     51.23 o 
   1   3  17       21.96        9.89      5.67 o 
   3   3  17       84.77       83.65      8.09 o 
   5   3  17      192.68      107.13     22.18 o 
 -10   4  17      117.35      102.12     33.05 o 
  -8   4  17      523.74      409.86     33.60 o 
  -6   4  17      757.77      656.89     39.60 o 
  -4   4  17      601.87      604.62     33.82 o 
  -2   4  17      248.87      230.49     12.65 o 
   0   4  17      566.95      681.56     26.91 o 
   2   4  17      759.74      754.03     58.74 o 
   4   4  17       87.82       66.17     15.90 o 
  -9   5  17      943.26      878.42     70.83 o 
  -7   5  17      823.70      878.60     56.08 o 
  -5   5  17      783.34      718.18     27.27 o 
  -3   5  17       86.36       73.82     11.49 o 
  -1   5  17     1448.06     1394.05     35.27 o 
   1   5  17      118.72      133.01     11.43 o 
   3   5  17     1153.91     1209.26     62.43 o 
   5   5  17      247.43      240.16     29.41 o 
 -10   6  17      197.65      237.65     38.37 o 
  -8   6  17      518.73      437.90     40.31 o 
  -6   6  17      209.80      228.11     21.85 o 
  -4   6  17     2366.00     2264.17     79.10 o 
  -2   6  17      661.69      656.13     25.61 o 
   0   6  17       75.05      139.40      7.44 o 
   2   6  17     1425.59     1483.74     70.87 o 
   4   6  17      405.00      297.41     26.53 o 
  -9   7  17      590.12      642.47     53.66 o 
  -7   7  17     2208.14     2376.29    117.60 o 
  -5   7  17      113.73       89.90     14.36 o 
  -3   7  17     1566.09     1529.01     80.05 o 
  -1   7  17        5.55       14.80      4.82 o 
   1   7  17      733.52      696.31     37.41 o 
   3   7  17     1606.88     1720.04    106.94 o 
   5   7  17      151.52      177.91     22.01 o 
  -8   8  17       25.14       26.05     25.19 o 
  -6   8  17     1057.25     1040.28     48.69 o 
  -4   8  17     3027.21     3084.08     92.71 o 
  -2   8  17      265.67      248.37     15.70 o 
   0   8  17       25.03       26.66     11.81 o 
   2   8  17      712.42      737.30     41.05 o 
   4   8  17      516.17      546.89     49.83 o 
  -9   9  17       51.11       51.32     19.57 o 
  -7   9  17      471.24      417.10     34.08 o 
  -5   9  17     1033.78     1074.96     41.73 o 
  -3   9  17      511.36      559.93     38.24 o 
  -1   9  17     1347.67     1261.52     52.31 o 
   1   9  17        9.66       11.68     11.33 o 
   3   9  17      198.35      196.90     26.96 o 
  -8  10  17        4.23        0.55      8.11 o 
  -6  10  17     1719.06     1891.57     83.74 o 
  -4  10  17      467.43      551.07     31.63 o 
  -2  10  17       17.54        5.42      5.59 o 
   0  10  17     1057.88     1064.71     58.43 o 
   2  10  17       98.95      136.55     23.33 o 
   4  10  17       76.72       91.64     28.40 o 
  -7  11  17      272.35      271.50     33.43 o 
  -5  11  17        3.37       12.13      8.89 o 
  -3  11  17      655.69      589.08     57.22 o 
  -1  11  17     1244.58     1384.10     71.29 o 
   1  11  17      114.70      167.24     22.99 o 
   3  11  17       52.92       69.62     22.01 o 
  -6  12  17      287.26      245.92     27.84 o 
  -4  12  17        6.52        8.25      9.75 o 
  -2  12  17        1.41        3.63     14.55 o 
   0  12  17     1035.62     1352.98     64.16 o 
   2  12  17       38.30       37.35     18.12 o 
  -7  13  17      376.16      395.62     36.83 o 
  -5  13  17      134.56      182.13     19.41 o 
  -3  13  17        9.36       12.88      4.82 o 
  -1  13  17      207.47      308.58     29.46 o 
   1  13  17      249.33      265.95     31.55 o 
  -6  14  17        1.11        9.45     12.77 o 
  -4  14  17      125.43      108.46     13.51 o 
  -2  14  17       79.37       47.01     23.70 o 
   0  14  17       72.13      133.74     17.96 o 
  -5  15  17        0.49       -0.37      6.36 o 
  -3  15  17       10.19       18.49     24.05 o 
  -1  15  17      150.04      197.40     19.01 o 
  -4  16  17       27.29       53.48     31.35 o 
  -2  16  17      168.12      200.27     37.40 o 
 -10   0  18        7.58       10.36     17.72 o 
  -8   0  18      243.31      201.35     80.36 o 
  -6   0  18     3753.85     3609.11    195.17 o 
  -4   0  18      651.15      618.52     46.36 o 
  -2   0  18       49.61       79.51     13.71 o 
   0   0  18     4627.13     4300.65    138.86 o 
   2   0  18       11.83       24.26     13.07 o 
   4   0  18      351.35      404.30    105.97 o 
  -9   1  18      367.11      369.47     35.95 o 
  -7   1  18      109.53      118.59     20.04 o 
  -5   1  18      548.02      438.18     18.19 o 
  -3   1  18     3814.55     3715.00    115.35 o 
  -1   1  18     1474.33     1365.22     33.97 o 
   1   1  18       64.42       76.39     10.60 o 
   3   1  18      397.22      368.98     31.10 o 
   5   1  18      127.98       87.28     15.93 o 
 -10   2  18      145.44      129.28     29.26 o 
  -8   2  18       66.85       64.59      9.09 o 
  -6   2  18     5319.77     5338.21    338.20 o 
  -4   2  18      649.95      690.65     41.70 o 
  -2   2  18      125.03      155.50     14.95 o 
   0   2  18     3218.56     2974.15     80.21 o 
   2   2  18      106.69      111.24      8.42 o 
   4   2  18      126.14      113.38     18.03 o 
  -9   3  18      777.69      770.93     57.52 o 
  -7   3  18      492.20      556.54     31.93 o 
  -5   3  18     1101.91      978.96     77.34 o 
  -3   3  18      650.93      672.18     64.24 o 
  -1   3  18      153.38      194.96     12.66 o 
   1   3  18     1797.40     1764.16     56.17 o 
   3   3  18      276.72      370.82     26.79 o 
   5   3  18      129.67       86.68     21.80 o 
 -10   4  18       58.85       20.98     18.31 o 
  -8   4  18       75.17       93.24     22.54 o 
  -6   4  18     1730.81     1777.13    108.94 o 
  -4   4  18     1597.25     1648.24     69.98 o 
  -2   4  18      155.57      113.62     12.55 o 
   0   4  18      870.56      914.41     42.35 o 
   2   4  18      243.57      140.14     14.78 o 
   4   4  18       41.35       26.26     15.01 o 
  -9   5  18      610.03      599.76     50.31 o 
  -7   5  18      203.71      260.82     38.84 o 
  -5   5  18        8.42       16.58      9.94 o 
  -3   5  18      921.37      986.03     37.21 o 
  -1   5  18       78.32       70.66      7.42 o 
   1   5  18       24.20       16.13      3.56 o 
   3   5  18      474.35      529.76     34.08 o 
   5   5  18       31.20       21.44     13.49 o 
  -8   6  18      280.55      250.41     25.82 o 
  -6   6  18      674.83      687.81     35.57 o 
  -4   6  18        2.85      114.37     86.55 o 
  -2   6  18       48.05       83.20      6.78 o 
   0   6  18      386.57      382.84     30.16 o 
   2   6  18        0.50        2.20      9.99 o 
   4   6  18        0.50        1.34      8.25 o 
  -9   7  18       24.11       26.08     29.83 o 
  -7   7  18       49.30       59.37     17.50 o 
  -5   7  18      417.46      434.42     26.62 o 
  -3   7  18      780.91      900.22     58.38 o 
  -1   7  18      267.09      294.68     12.65 o 
   1   7  18      247.24      309.78     34.78 o 
   3   7  18       39.18       77.22     20.93 o 
  -8   8  18       75.16       53.99     19.40 o 
  -6   8  18       54.50       75.13     15.46 o 
  -4   8  18     1001.75     1135.81    115.65 o 
  -2   8  18       81.23       81.78     10.12 o 
   0   8  18       17.67       23.14     13.69 o 
   2   8  18        3.26       10.20     11.30 o 
   4   8  18      117.93       68.53     24.33 o 
  -7   9  18       62.98       79.91     15.39 o 
  -5   9  18      865.64      903.24     48.20 o 
  -3   9  18       26.16       42.38      9.19 o 
  -1   9  18        0.85       12.58     13.54 o 
   1   9  18        0.97        5.44     15.70 o 
   3   9  18      217.66      228.93     42.42 o 
  -8  10  18      182.71      166.83     25.78 o 
  -6  10  18        1.21        6.10     12.11 o 
  -4  10  18      599.33      660.38     29.48 o 
  -2  10  18      451.46      483.93     38.50 o 
   0  10  18       87.91       76.77     31.26 o 
   2  10  18        1.99       -1.22      7.24 o 
  -7  11  18      179.59      146.56     30.69 o 
  -5  11  18      533.09      512.72     31.71 o 
  -3  11  18      254.39      358.85     38.64 o 
  -1  11  18      315.77      366.19     33.62 o 
   1  11  18      124.43      113.39     23.21 o 
   3  11  18        2.31       12.40     17.59 o 
  -6  12  18      337.61      295.16     29.69 o 
  -4  12  18        6.64       63.93     27.22 o 
  -2  12  18      894.10     1055.19     86.30 o 
   0  12  18      372.87      335.17     33.06 o 
   2  12  18       41.64       38.27     18.90 o 
  -5  13  18      283.61      308.99     24.99 o 
  -3  13  18      338.91      468.93     49.29 o 
  -1  13  18      451.86      542.79     40.20 o 
   1  13  18      161.56      131.93     21.15 o 
  -4  14  18      141.55      138.34     29.30 o 
  -2  14  18      176.34      155.05     57.07 o 
   0  14  18       99.42      112.14     18.95 o 
  -3  15  18      220.62      200.32     44.39 o 
  -1  15  18       81.75      101.94     52.07 o 
  -9   1  19       36.84       32.32     21.20 o 
  -7   1  19       15.80       16.39      7.69 o 
  -5   1  19       14.67       30.10      9.45 o 
  -3   1  19       84.18       77.12      9.64 o 
  -1   1  19      196.98      193.52     14.51 o 
   1   1  19        0.49        5.96      4.86 o 
   3   1  19        9.12        3.80      4.81 o 
  -8   2  19     1875.20     1875.24    157.67 o 
  -6   2  19      302.00      250.17     39.19 o 
  -4   2  19      419.35      406.33     29.86 o 
  -2   2  19      804.61      623.67     24.63 o 
   0   2  19      653.68      587.11     25.37 o 
   2   2  19      135.86      152.80     10.63 o 
   4   2  19        2.40        4.48     11.79 o 
  -9   3  19        0.98        3.26     11.34 o 
  -7   3  19      277.91      271.89     25.00 o 
  -5   3  19      292.02      318.46     23.91 o 
  -3   3  19     1004.40      974.97     38.70 o 
  -1   3  19      146.60      152.67      9.14 o 
   1   3  19      124.31       81.50      8.50 o 
   3   3  19       10.46        3.37      8.23 o 
  -8   4  19      129.31      134.93     17.40 o 
  -6   4  19      700.95      747.56     55.89 o 
  -4   4  19      458.99      467.80     37.01 o 
  -2   4  19      415.90      400.49     21.54 o 
   0   4  19       92.20       48.36      6.60 o 
   2   4  19      267.95      237.48     23.32 o 
   4   4  19      460.65      473.08     70.62 o 
  -9   5  19       45.18       46.11     20.37 o 
  -7   5  19       10.04       12.83      7.52 o 
  -5   5  19     3544.27     3600.19    124.09 o 
  -3   5  19      906.61      900.32     33.39 o 
  -1   5  19        3.06       11.05      4.50 o 
   1   5  19      308.39      303.65     30.95 o 
   3   5  19      328.64      401.62     45.11 o 
  -8   6  19       47.06       33.51     16.14 o 
  -6   6  19      640.51      654.77     31.89 o 
  -4   6  19     4454.62     4645.49    174.76 o 
  -2   6  19      762.50      770.68     30.52 o 
   0   6  19      163.84      155.13     15.84 o 
   2   6  19      193.72      164.63     23.19 o 
   4   6  19      627.49      555.60     66.79 o 
  -9   7  19      217.91      185.88     29.76 o 
  -7   7  19        5.86        6.50      8.00 o 
  -5   7  19     1913.29     1990.95     81.32 o 
  -3   7  19     1211.33     1077.65     48.26 o 
  -1   7  19        4.25        3.50      3.90 o 
   1   7  19      567.28      737.83     48.20 o 
   3   7  19      596.78      743.49     74.17 o 
  -8   8  19      464.22      511.40     41.15 o 
  -6   8  19      277.72      253.75     24.34 o 
  -4   8  19      779.82      715.71     44.71 o 
  -2   8  19     1624.00     1527.76    110.65 o 
   0   8  19      210.38      285.31     32.75 o 
   2   8  19       69.35       87.88     22.79 o 
  -7   9  19       25.27        9.97      9.35 o 
  -5   9  19      925.19      872.68     39.12 o 
  -3   9  19      164.75      182.34     19.78 o 
  -1   9  19      453.05      558.23     36.15 o 
   1   9  19      738.90      947.92     47.78 o 
   3   9  19       29.91       11.82     12.62 o 
  -6  10  19      397.51      297.97     25.28 o 
  -4  10  19      255.76      267.13     19.95 o 
  -2  10  19      824.63      889.97     84.35 o 
   0  10  19      827.58      971.07     68.88 o 
   2  10  19      196.08      257.82     36.60 o 
  -7  11  19       72.80       28.39     21.02 o 
  -5  11  19      274.62      278.64     25.72 o 
  -3  11  19      309.11      365.69     48.55 o 
  -1  11  19      114.92      134.15     24.38 o 
   1  11  19      135.76      118.82     26.85 o 
  -6  12  19       65.25       38.95     17.12 o 
  -4  12  19        7.73        5.21      5.50 o 
  -2  12  19      119.57      162.43     41.64 o 
   0  12  19       42.38       16.78     14.04 o 
  -5  13  19      595.27      619.10     45.22 o 
  -3  13  19       26.23       10.32     15.97 o 
  -1  13  19       13.08       48.81     24.26 o 
  -4  14  19       17.60       21.19     23.13 o 
  -2  14  19        1.09       -1.18     13.43 o 
  -8   0  20     2280.20     2257.22    267.58 o 
  -6   0  20       29.22       49.62      9.04 o 
  -4   0  20      316.04      335.49     24.46 o 
  -2   0  20     2060.86     1817.74     79.80 o 
   0   0  20       28.92       33.38     10.57 o 
   2   0  20     1059.52     1013.57    100.17 o 
   4   0  20       31.97       38.86     32.67 o 
  -9   1  20        6.50       11.01     15.91 o 
  -7   1  20     1749.49     1591.32    100.67 o 
  -5   1  20     1710.46     1768.47     50.49 o 
  -3   1  20      183.48      241.33     13.83 o 
  -1   1  20       96.35      106.34     13.78 o 
   1   1  20      868.79      869.44     27.97 o 
   3   1  20      159.55       96.17     16.88 o 
  -8   2  20      715.73      781.48    103.76 o 
  -6   2  20        4.24        6.79      7.77 o 
  -4   2  20     1593.62     1551.11     54.17 o 
  -2   2  20      878.69      915.73     32.05 o 
   0   2  20      334.91      301.49     14.82 o 
   2   2  20       81.79      102.83     22.67 o 
   4   2  20      130.54       87.44     36.01 o 
  -9   3  20       11.00        5.52     11.50 o 
  -7   3  20       12.67       29.81     12.89 o 
  -5   3  20     1719.42     1751.39     73.10 o 
  -3   3  20      578.66      550.74     24.12 o 
  -1   3  20      371.26      415.70     21.72 o 
   1   3  20      374.41      327.85     22.94 o 
   3   3  20        3.58        8.26     12.01 o 
  -8   4  20      105.52       33.71     19.74 o 
  -6   4  20       41.84       50.08     14.41 o 
  -4   4  20     1338.45     1434.97     66.54 o 
  -2   4  20     1192.22     1257.32     40.82 o 
   0   4  20        1.30        2.46      4.52 o 
   2   4  20        5.53       10.64     18.09 o 
  -9   5  20       31.31       34.90     16.00 o 
  -7   5  20      250.68      250.33     18.27 o 
  -5   5  20      609.63      553.67     37.98 o 
  -3   5  20       31.72        3.82      7.57 o 
  -1   5  20      599.84      524.97     24.66 o 
   1   5  20      112.85      155.33     27.78 o 
   3   5  20        6.46       16.79     12.98 o 
  -8   6  20      315.90      303.88     23.24 o 
  -6   6  20       62.73       59.27     13.84 o 
  -4   6  20       21.04       12.79     11.19 o 
  -2   6  20      411.46      350.78     16.63 o 
   0   6  20      145.09      206.51     21.63 o 
   2   6  20      317.18      386.17     42.98 o 
  -7   7  20        0.05       -0.29      5.35 o 
  -5   7  20      436.60      464.09     38.74 o 
  -3   7  20      598.99      680.10     31.72 o 
  -1   7  20       10.82       21.34     13.87 o 
   1   7  20      227.70      272.49     36.95 o 
   3   7  20        6.01        8.61     14.49 o 
  -8   8  20      308.92      368.37     30.47 o 
  -6   8  20      114.80      111.60     14.67 o 
  -4   8  20      234.58      302.24     33.01 o 
  -2   8  20       37.55       70.16      9.22 o 
   0   8  20        0.58        5.58      8.92 o 
   2   8  20       22.27       30.06     16.24 o 
  -7   9  20      115.05      104.75     19.45 o 
  -5   9  20      372.36      395.96     30.12 o 
  -3   9  20      459.62      509.30     29.95 o 
  -1   9  20      732.15      660.16     48.16 o 
   1   9  20        0.96        7.43     10.69 o 
  -6  10  20      530.28      535.27     30.74 o 
  -4  10  20       74.53       76.39     13.85 o 
  -2  10  20       15.41       11.48     28.20 o 
   0  10  20      436.34      545.86     32.46 o 
  -5  11  20        1.79        8.73      7.61 o 
  -3  11  20      207.37      202.59     31.73 o 
  -1  11  20      215.05      204.63     23.22 o 
   1  11  20      101.57      147.61     20.67 o 
  -4  12  20      258.65      176.01     31.43 o 
  -2  12  20       17.46       14.34     17.82 o 
   0  12  20      468.84      656.55     39.54 o 
  -3  13  20      289.21      345.07     40.27 o 
  -1  13  20      174.15      158.08     91.84 o 
  -9   1  21       35.43        4.21     18.29 o 
  -7   1  21        8.43       25.48     20.91 o 
  -5   1  21      249.37      288.78     24.65 o 
  -3   1  21      345.24      366.82     22.26 o 
  -1   1  21      104.28      111.82     11.66 o 
   1   1  21        0.19       11.93      5.78 o 
   3   1  21       14.63       25.52     13.58 o 
  -8   2  21       16.36       18.27     29.80 o 
  -6   2  21       11.93        3.53      6.69 o 
  -4   2  21      508.30      459.39     28.37 o 
  -2   2  21      297.46      272.26     17.34 o 
   0   2  21       23.74        7.99      7.22 o 
   2   2  21       73.96       89.85     20.97 o 
  -7   3  21       74.44       58.90     27.41 o 
  -5   3  21      473.03      531.17     35.30 o 
  -3   3  21      889.28      865.27     37.56 o 
  -1   3  21       18.41       32.81      7.71 o 
   1   3  21       24.78       35.14     13.23 o 
   3   3  21        8.54       -3.43     11.07 o 
  -8   4  21       26.08       26.57     30.12 o 
  -6   4  21       86.71       60.52     16.03 o 
  -4   4  21      937.02      834.12     34.06 o 
  -2   4  21      603.31      558.50     28.48 o 
   0   4  21       52.17       81.40     22.05 o 
   2   4  21      108.50      100.77     25.07 o 
  -7   5  21       82.22       76.32     12.14 o 
  -5   5  21      103.80       72.32     15.08 o 
  -3   5  21      644.91      543.23     24.51 o 
  -1   5  21      746.05      923.20     52.07 o 
   1   5  21      282.22      308.70     29.11 o 
  -8   6  21       13.23       10.63      8.58 o 
  -6   6  21      391.20      338.02     23.14 o 
  -4   6  21      610.20      621.93     38.55 o 
  -2   6  21      492.22      450.42     33.03 o 
   0   6  21      134.96      128.03     24.87 o 
   2   6  21      542.11      522.15     61.60 o 
  -7   7  21      209.87      250.92     22.95 o 
  -5   7  21      167.02      114.06     22.42 o 
  -3   7  21      402.81      348.86     19.68 o 
  -1   7  21      407.31      444.20     36.43 o 
   1   7  21      559.15      635.16     52.48 o 
  -6   8  21      432.89      421.81     27.69 o 
  -4   8  21      906.97      994.60     49.69 o 
  -2   8  21      105.21       72.72     12.28 o 
   0   8  21      188.52      170.07     27.09 o 
  -7   9  21      400.29      492.27     26.82 o 
  -5   9  21      397.86      423.41     47.16 o 
  -3   9  21      250.60      226.53     48.84 o 
  -1   9  21      204.54      174.53     17.14 o 
   1   9  21       71.26       45.51     18.76 o 
  -6  10  21        2.68        2.98      8.16 o 
  -4  10  21     1315.23     1283.20    118.42 o 
  -2  10  21      172.18       89.48     37.19 o 
   0  10  21       49.51       62.61     20.89 o 
  -5  11  21        7.13       15.43     11.85 o 
  -3  11  21      439.61      484.09     41.06 o 
  -1  11  21      186.29      170.35     44.11 o 
  -4  12  21      214.53      205.76     54.75 o 
  -2  12  21      187.48      219.15     50.41 o 
  -8   0  22       22.48       54.75     52.99 o 
  -6   0  22       41.53       19.43     21.19 o 
  -4   0  22     1008.81      878.72     49.82 o 
  -2   0  22     1776.75     1701.89     74.58 o 
   0   0  22      327.35      454.74     44.57 o 
   2   0  22       30.77       30.03     47.69 o 
  -7   1  22      764.72      726.50     56.78 o 
  -5   1  22      141.83      161.86     11.64 o 
  -3   1  22     1803.10     1768.47     57.39 o 
  -1   1  22      817.29      685.17     33.90 o 
   1   1  22        2.32        7.15      8.04 o 
  -8   2  22        7.01        4.96     22.38 o 
  -6   2  22      444.84      409.32     32.30 o 
  -4   2  22      359.95      293.90     19.28 o 
  -2   2  22      352.93      326.74     25.09 o 
   0   2  22      569.02      596.64     26.79 o 
   2   2  22      102.10       79.44     34.68 o 
  -7   3  22      421.94      402.97     40.23 o 
  -5   3  22       20.38       22.26     13.54 o 
  -3   3  22      371.35      337.73     18.94 o 
  -1   3  22     1318.04     1315.45     90.91 o 
   1   3  22       10.63        9.58     10.42 o 
  -8   4  22       14.35       14.04     26.10 o 
  -6   4  22      968.08     1017.71     49.93 o 
  -4   4  22      101.59      122.12     17.23 o 
  -2   4  22       35.73       62.28     13.43 o 
   0   4  22      129.02      128.28     18.86 o 
   2   4  22      330.87      349.51     40.01 o 
  -7   5  22      221.93      243.75     24.99 o 
  -5   5  22      128.68      160.74     19.41 o 
  -3   5  22      803.46      845.35     37.78 o 
  -1   5  22       12.04       20.22     11.24 o 
   1   5  22       32.74       34.03     18.43 o 
  -6   6  22       20.80       21.51     10.25 o 
  -4   6  22      537.35      558.09     31.21 o 
  -2   6  22       42.09       29.99     15.73 o 
   0   6  22       20.36       27.72     13.53 o 
  -7   7  22       10.29        7.94     11.94 o 
  -5   7  22       58.24       29.20     12.09 o 
  -3   7  22      188.84      221.68     19.73 o 
  -1   7  22       20.29       20.89     13.02 o 
   1   7  22        5.26       21.11     12.81 o 
  -6   8  22       75.81       76.01     15.54 o 
  -4   8  22      150.58      161.73     23.10 o 
  -2   8  22       68.86       80.16     22.19 o 
   0   8  22       18.89       42.01     13.00 o 
  -5   9  22      157.46      144.64     27.47 o 
  -3   9  22       56.39       60.00     24.68 o 
  -1   9  22       15.52       35.32     33.56 o 
  -4  10  22       53.05       93.97     25.96 o 
  -2  10  22      216.29      233.41     37.97 o 
  -7   1  23       32.40       10.83     17.38 o 
  -5   1  23       22.02       25.52     14.32 o 
  -3   1  23       84.38       48.47     12.45 o 
  -1   1  23      105.17      113.01     11.96 o 
   1   1  23        0.33        9.27      7.91 o 
  -6   2  23        4.94       10.75     13.20 o 
  -4   2  23      158.50      117.21     12.54 o 
  -2   2  23      302.34      362.99     22.62 o 
   0   2  23       60.84       90.82     13.58 o 
  -7   3  23       82.58       51.44     24.41 o 
  -5   3  23      155.66      155.47     17.53 o 
  -3   3  23       81.10       69.92     13.12 o 
  -1   3  23      216.23      131.45     14.52 o 
   1   3  23      149.42      156.27     20.30 o 
  -6   4  23      260.32      283.75     22.90 o 
  -4   4  23       48.51       53.03     16.03 o 
  -2   4  23      284.70      242.16     19.50 o 
   0   4  23      229.16      238.44     22.30 o 
  -5   5  23      879.74      959.69     42.21 o 
  -3   5  23      178.22      170.48     19.04 o 
  -1   5  23       29.52       26.14     10.97 o 
  -6   6  23      456.65      519.77     34.79 o 
  -4   6  23       94.31       84.60     12.23 o 
  -2   6  23      129.53      106.98     28.20 o 
   0   6  23      254.02      205.71     43.61 o 
  -5   7  23      364.52      326.42     27.19 o 
  -3   7  23      929.36     1119.95     90.60 o 
  -1   7  23       44.00       59.66     11.26 o 
  -4   8  23       34.87       26.16     15.37 o 
  -2   8  23      532.50      712.66     78.71 o 
  -6   0  24       44.00       33.38     21.77 o 
  -4   0  24        3.57        1.73     15.29 o 
  -2   0  24     1062.61     1123.14     86.28 o 
   0   0  24      488.59      464.41     35.17 o 
  -5   1  24      261.82      296.97     24.90 o 
  -3   1  24       17.90       11.39      7.45 o 
  -1   1  24      811.65      802.23     49.59 o 
  -6   2  24       86.62       66.38     16.24 o 
  -4   2  24        2.84        3.25      6.78 o 
  -2   2  24      908.46      878.19     35.17 o 
  -5   3  24      672.83      711.25     38.36 o 
  -3   3  24       99.05      125.18     16.56 o 
  -1   3  24      150.34      162.99     35.19 o 
  -6   4  24       87.77       57.32     26.27 o 
  -4   4  24       21.65       15.66      7.14 o 
  -2   4  24      411.19      392.38     33.99 o 
  -5   5  24      391.98      396.11     25.83 o 
  -3   5  24      142.34      140.62     16.12 o 
  -4   6  24       18.60       33.10     13.02 o 
  -2   6  24       98.06       96.34     22.51 o 
  -3   1  25        5.28       12.05      7.39 o 
  -4   2  25      133.03      163.68     16.84 o 
                                                 
